# Supplementary material for: Diethyl [(9-anthr­yl)(4-methyl­anilino)meth­yl]phospho­nate
Source: Acta Crystallogr Sect E Struct Rep Online. 2011 Jul 9;67(Pt 8):o1980. doi: 10.1107/S1600536811025943 (PMC3213438; doi:10.1107/S1600536811025943)
Supplement: Supplementary file 1 [file e-67-o1980-sup1.cif]

##############################################################################
#                                                                            #
# This CIF contains the data in a paper accepted for publication in          #
# Acta Crystallographica Section E. It conforms to the requirements of       #
# Notes for Authors for Acta Crystallographica Section E, and has been       #
# peer reviewed under the auspices of the IUCr Commission on Journals.       #
#                                                                            #
# Full details of the Crystallographic Information File format               #
# are given in the paper "The Crystallographic Information File (CIF):       #
# a New Standard Archive File for Crystallography" by S. R. Hall, F. H.      #
# Allen and I. D. Brown [Acta Cryst. (1991), A47, 655-685].                  #
#                                                                            #
# The current version of the core CIF dictionary is obtainable from          #
# ftp://ftp.iucr.org/pub/cif_core.dic.                                       #
#                                                                            #
# Software is freely available for graphical display of the structure(s)     #
# in this CIF. For information consult the CIF software page                 #
# http://www.iucr.org/resources/cif/software.                                #
#                                                                            #
# This file may be used for bona fide research purposes within the           #
# scientific community so long as proper attribution is given to the journal # 
# article from which it was obtained.                                        #
#                                                                            #
##############################################################################
data_I
_audit_creation_method     SHELXL-97
_chemical_name_systematic
;
Diethyl [(9-anthryl)(4-methylanilino)methyl]phosphonate
;
_chemical_name_common
;
;
_chemical_formula_moiety     'C26 H28 N O3 P'
_chemical_formula_sum     'C26 H28 N O3 P'
_chemical_formula_iupac     'C26 H28 N O3 P'
_chemical_formula_weight     433.46
_chemical_melting_point     ?
_chemical_melting_point_gt     406
_chemical_melting_point_lt     407
_space_group_crystal_system     triclinic
_space_group_name_H-M_alt     'P -1'
_space_group_name_Hall     '-P 1'
loop_
    _symmetry_equiv_pos_as_xyz
    'x, y, z'
    '-x, -y, -z'
_cell_length_a     9.5990(3)
_cell_length_b     12.6386(5)
_cell_length_c     20.2131(7)
_cell_angle_alpha     75.865(3)
_cell_angle_beta     76.780(4)
_cell_angle_gamma     74.927(3)
_cell_volume     2260.13(14)
_cell_formula_units_Z     4
_cell_measurement_reflns_used     6846
_cell_measurement_theta_min     2.7549
_cell_measurement_theta_max     31.3387
_cell_measurement_temperature     290(2)
_exptl_crystal_description     prism
_exptl_crystal_colour     yellow
_exptl_crystal_size_max     0.31
_exptl_crystal_size_mid     0.18
_exptl_crystal_size_min     0.15
_exptl_crystal_density_diffrn     1.274
_exptl_crystal_density_meas     ?
_exptl_crystal_density_method     'not measured'
_exptl_crystal_F_000     920
_exptl_absorpt_coefficient_mu     0.149
_exptl_absorpt_correction_type     multi-scan
_exptl_absorpt_process_details
;
(CrysAlis PRO; Agilent, 2010)
;
_exptl_absorpt_correction_T_min     0.94742
_exptl_absorpt_correction_T_max     1.00000
_exptl_special_details     ?
_diffrn_ambient_temperature     290
_diffrn_radiation_type     'Mo K\a'
_diffrn_radiation_wavelength     0.7107
_diffrn_radiation_source     'SuperNova (Mo) X-ray Source'
_diffrn_radiation_monochromator     mirror
_diffrn_measurement_device_type
                  'Agilent SuperNova Dual diffractometer with an Atlas detector'
_diffrn_measurement_method     '\w scans'
_diffrn_detector_area_resol_mean     10.3974
_diffrn_reflns_number     20827
_diffrn_reflns_av_R_equivalents     0.0360
_diffrn_reflns_av_sigmaI/netI     0.0587
_diffrn_reflns_theta_min     2.7549
_diffrn_reflns_theta_max     30.031
_diffrn_reflns_theta_full     30.030
_diffrn_measured_fraction_theta_max     0.997
_diffrn_measured_fraction_theta_full     0.997
_diffrn_reflns_limit_h_min     -12
_diffrn_reflns_limit_h_max     13
_diffrn_reflns_limit_k_min     -17
_diffrn_reflns_limit_k_max     13
_diffrn_reflns_limit_l_min     -28
_diffrn_reflns_limit_l_max     28
_diffrn_standards_number     ?
_diffrn_standards_interval_count     ?
_diffrn_standards_interval_time     ?
_diffrn_standards_decay_%     ?
_refine_special_details
;
Refinement of <i>F</i>^2^ against ALL reflections. The weighted <i>R</i>-factor
<i>wR</i> and goodness of fit <i>S</i> are based on <i>F</i>^2^, conventional
<i>R</i>-factors <i>R</i> are based on <i>F</i>, with <i>F</i> set to zero for
negative <i>F</i>^2^. The threshold expression of <i>F</i>^2^ >
\s(<i>F</i>^2^) is used only for calculating <i>R</i>-factors(gt) <i>etc</i>.
and is not relevant to the choice of reflections for refinement.
<i>R</i>-factors based on <i>F</i>^2^ are statistically about twice as large
as those based on <i>F</i>, and <i>R</i>- factors based on ALL data will be
even larger.
;
_reflns_number_total     12691
_reflns_number_gt     8114
_reflns_threshold_expression     I>2sigma(I)
_refine_ls_structure_factor_coef     Fsqd
_refine_ls_matrix_type     full
_refine_ls_R_factor_all     0.0925
_refine_ls_R_factor_gt     0.0559
_refine_ls_wR_factor_gt     0.1273
_refine_ls_wR_factor_ref     0.1530
_refine_ls_goodness_of_fit_ref     1.022
_refine_ls_restrained_S_all     1.023
_refine_ls_number_reflns     12691
_refine_ls_number_parameters     637
_refine_ls_number_restraints     4
_refine_ls_hydrogen_treatment     constr
_refine_ls_weighting_scheme     calc
_refine_ls_weighting_details
         'calc w=1/[\s^2^(Fo^2^)+(0.0574P)^2^+0.3871P] where P=(Fo^2^+2Fc^2^)/3'
_atom_sites_solution_hydrogens     geom
_atom_sites_solution_primary     direct
_atom_sites_solution_secondary     difmap
_refine_ls_shift/su_max     0.001
_refine_ls_shift/su_mean     0.000
_refine_diff_density_max     0.293
_refine_diff_density_min     -0.335
_refine_ls_extinction_method     none
loop_
    _atom_type_symbol
    _atom_type_description
    _atom_type_scat_dispersion_real
    _atom_type_scat_dispersion_imag
    _atom_type_scat_source
    'C' 'C' 0.0033 0.0016
                         'International Tables Vol C Tables 4.2.6.8 and 6.1.1.4'
    'H' 'H' 0.0000 0.0000
                         'International Tables Vol C Tables 4.2.6.8 and 6.1.1.4'
    'N' 'N' 0.0061 0.0033
                         'International Tables Vol C Tables 4.2.6.8 and 6.1.1.4'
    'O' 'O' 0.0106 0.0060
                         'International Tables Vol C Tables 4.2.6.8 and 6.1.1.4'
    'P' 'P' 0.1023 0.0942
                         'International Tables Vol C Tables 4.2.6.8 and 6.1.1.4'
_computing_data_collection
;
CrysAlis PRO (Agilent, 2010)
;
_computing_cell_refinement
;
CrysAlis PRO (Agilent, 2010)
;
_computing_data_reduction
;
CrysAlis PRO (Agilent, 2010)
;
_computing_structure_solution     'SHELXS97 (Sheldrick 2008)'
_computing_structure_refinement     'SHELXL97 (Sheldrick, 2008'
_computing_molecular_graphics     'ORTEP-3 for Windows (Farrugia, 1997)'
_computing_publication_material     'WinGX (Farrugia, 1999)'
loop_
    _atom_site_type_symbol
    _atom_site_label
    _atom_site_fract_x
    _atom_site_fract_y
    _atom_site_fract_z
    _atom_site_U_iso_or_equiv
    _atom_site_adp_type
    _atom_site_calc_flag
    _atom_site_refinement_flags
    _atom_site_occupancy
    _atom_site_symmetry_multiplicity
    _atom_site_disorder_assembly
    _atom_site_disorder_group
    C C101 0.32852(19) 0.42066(15) 0.42195(9) 0.0383(4) Uani d . 1 1 B .
    H H101 0.2516 0.3873 0.4545 0.046 Uiso calc R 1 1 . .
    C C102 0.32061(18) 0.40400(14) 0.35010(9) 0.0360(4) Uani d . 1 1 . .
    C C103 0.38352(19) 0.46855(15) 0.28834(9) 0.0399(4) Uani d . 1 1 . .
    C C104 0.4604(2) 0.55260(17) 0.28607(11) 0.0502(5) Uani d . 1 1 . .
    H H104 0.4707 0.5669 0.3275 0.060 Uiso calc R 1 1 . .
    C C105 0.5185(3) 0.6119(2) 0.22562(12) 0.0632(6) Uani d . 1 1 . .
    H H105 0.5685 0.6654 0.2264 0.076 Uiso calc R 1 1 . .
    C C106 0.5050(3) 0.5943(2) 0.16170(12) 0.0741(7) Uani d . 1 1 . .
    H H106 0.5444 0.6367 0.1206 0.089 Uiso calc R 1 1 . .
    C C107 0.4352(3) 0.5163(2) 0.16009(11) 0.0675(7) Uani d . 1 1 . .
    H H107 0.4271 0.5048 0.1175 0.081 Uiso calc R 1 1 . .
    C C108 0.3723(2) 0.45006(18) 0.22268(9) 0.0470(5) Uani d . 1 1 . .
    C C109 0.3007(2) 0.36943(19) 0.22033(10) 0.0523(5) Uani d . 1 1 . .
    H H109 0.2944 0.3582 0.1774 0.063 Uiso calc R 1 1 . .
    C C110 0.2384(2) 0.30518(16) 0.27977(10) 0.0440(4) Uani d . 1 1 . .
    C C111 0.1637(3) 0.22403(19) 0.27558(12) 0.0587(6) Uani d . 1 1 . .
    H H111 0.1601 0.2128 0.2323 0.070 Uiso calc R 1 1 . .
    C C113 0.1044(3) 0.17947(19) 0.39868(13) 0.0623(6) Uani d . 1 1 . .
    H H113 0.0585 0.1377 0.4382 0.075 Uiso calc R 1 1 . .
    C C114 0.1760(2) 0.25470(17) 0.40555(10) 0.0502(5) Uani d . 1 1 . .
    H H114 0.1789 0.2625 0.4497 0.060 Uiso calc R 1 1 . .
    C C115 0.24696(19) 0.32237(15) 0.34655(9) 0.0386(4) Uani d . 1 1 . .
    C C116 0.0284(3) 0.79981(17) 0.40743(11) 0.0584(6) Uani d . 1 1 . .
    H H116 0.0247 0.8750 0.4046 0.070 Uiso calc R 1 1 . .
    C C117 0.1572(2) 0.72306(17) 0.41614(10) 0.0515(5) Uani d . 1 1 . .
    H H117 0.2389 0.7475 0.4187 0.062 Uiso calc R 1 1 . .
    C C118 0.1675(2) 0.60930(15) 0.42123(8) 0.0402(4) Uani d . 1 1 . .
    C C120 0.0428(2) 0.57649(16) 0.41685(9) 0.0443(4) Uani d . 1 1 . .
    H H120 0.0457 0.5014 0.4198 0.053 Uiso calc R 1 1 . .
    C C121 -0.0860(2) 0.65542(18) 0.40804(10) 0.0493(5) Uani d . 1 1 . .
    H H121 -0.1683 0.6316 0.4056 0.059 Uiso calc R 1 1 . .
    C C122 -0.0961(2) 0.76765(18) 0.40273(10) 0.0534(5) Uani d . 1 1 . .
    C C123 -0.2378(3) 0.8513(2) 0.39294(14) 0.0830(8) Uani d . 1 1 . .
    H H23A -0.2910 0.8245 0.3680 0.124 Uiso calc R 1 1 . .
    H H23B -0.2167 0.9216 0.3672 0.124 Uiso calc R 1 1 . .
    H H23C -0.2958 0.8608 0.4374 0.124 Uiso calc R 1 1 . .
    C C126 0.8357(3) 0.4455(2) 0.32847(12) 0.0691(7) Uani d D 1 1 . .
    H H26A 0.9106 0.4784 0.3343 0.104 Uiso calc R 1 1 A 1
    H H26B 0.7788 0.4970 0.2961 0.104 Uiso calc R 1 1 A 1
    H H26C 0.8804 0.3779 0.3112 0.104 Uiso calc R 1 1 A 1
    C C201 0.19612(18) 0.10024(15) 0.06409(8) 0.0368(4) Uani d . 1 1 C .
    H H201 0.1381 0.0438 0.0711 0.044 Uiso calc R 1 1 . .
    C C202 0.09303(18) 0.19745(14) 0.09577(8) 0.0350(4) Uani d . 1 1 . .
    C C203 -0.02950(19) 0.17438(15) 0.14672(8) 0.0381(4) Uani d . 1 1 . .
    C C204 -0.0612(2) 0.06593(18) 0.17192(10) 0.0501(5) Uani d . 1 1 . .
    H H204 0.0024 0.0055 0.1549 0.060 Uiso calc R 1 1 . .
    C C205 -0.1815(3) 0.0481(2) 0.22005(11) 0.0650(6) Uani d . 1 1 . .
    H H205 -0.1992 -0.0236 0.2348 0.078 Uiso calc R 1 1 . .
    C C206 -0.2798(3) 0.1369(3) 0.24797(12) 0.0695(7) Uani d . 1 1 . .
    H H206 -0.3616 0.1234 0.2810 0.083 Uiso calc R 1 1 . .
    C C207 -0.2557(2) 0.2408(2) 0.22694(11) 0.0616(6) Uani d . 1 1 . .
    H H207 -0.3208 0.2987 0.2460 0.074 Uiso calc R 1 1 . .
    C C208 -0.1315(2) 0.26435(17) 0.17570(9) 0.0438(4) Uani d . 1 1 . .
    C C209 -0.1076(2) 0.37117(17) 0.15378(10) 0.0501(5) Uani d . 1 1 . .
    H H209 -0.1754 0.4290 0.1719 0.060 Uiso calc R 1 1 . .
    C C210 0.0136(2) 0.39572(15) 0.10583(9) 0.0438(4) Uani d . 1 1 . .
    C C211 0.0369(3) 0.50719(17) 0.08596(12) 0.0588(6) Uani d . 1 1 . .
    H H211 -0.0311 0.5636 0.1053 0.071 Uiso calc R 1 1 . .
    C C212 0.1541(3) 0.53224(19) 0.04032(13) 0.0661(6) Uani d . 1 1 . .
    H H212 0.1671 0.6053 0.0280 0.079 Uiso calc R 1 1 . .
    C C213 0.2572(3) 0.44751(18) 0.01113(11) 0.0601(6) Uani d . 1 1 . .
    H H213 0.3391 0.4653 -0.0202 0.072 Uiso calc R 1 1 . .
    C C214 0.2408(2) 0.34046(17) 0.02739(10) 0.0481(4) Uani d . 1 1 . .
    H H214 0.3113 0.2867 0.0066 0.058 Uiso calc R 1 1 . .
    C C215 0.11737(19) 0.30786(14) 0.07585(9) 0.0374(4) Uani d . 1 1 . .
    C C216 -0.0702(2) 0.19826(17) -0.09719(10) 0.0476(5) Uani d . 1 1 . .
    H H216 -0.1698 0.1986 -0.0865 0.057 Uiso calc R 1 1 . .
    C C217 0.0126(2) 0.15950(16) -0.04435(9) 0.0438(4) Uani d . 1 1 . .
    H H217 -0.0318 0.1344 0.0008 0.053 Uiso calc R 1 1 . .
    C C218 0.16218(19) 0.15833(14) -0.05918(9) 0.0387(4) Uani d . 1 1 . .
    C C220 0.2244(2) 0.19460(16) -0.12763(10) 0.0454(4) Uani d . 1 1 . .
    H H220 0.3244 0.1931 -0.1389 0.055 Uiso calc R 1 1 . .
    C C221 0.1408(2) 0.23251(17) -0.17861(10) 0.0517(5) Uani d . 1 1 . .
    H H221 0.1855 0.2565 -0.2238 0.062 Uiso calc R 1 1 . .
    C C222 -0.0089(2) 0.23628(17) -0.16500(10) 0.0476(5) Uani d . 1 1 . .
    C C223 -0.0985(3) 0.2816(3) -0.22198(12) 0.0806(8) Uani d . 1 1 . .
    H H23D -0.1994 0.2799 -0.2031 0.121 Uiso calc R 1 1 . .
    H H23E -0.0632 0.2365 -0.2568 0.121 Uiso calc R 1 1 . .
    H H23F -0.0901 0.3572 -0.2423 0.121 Uiso calc R 1 1 . .
    C C226 0.3190(3) -0.0812(2) 0.23724(13) 0.0782(7) Uani d . 1 1 . .
    H H26D 0.3547 -0.1457 0.2153 0.094 Uiso calc R 1 1 . .
    H H26E 0.2307 -0.0921 0.2703 0.094 Uiso calc R 1 1 . .
    C C227 0.4284(4) -0.0743(3) 0.27378(16) 0.1135(12) Uani d . 1 1 . .
    H H27D 0.5182 -0.0687 0.2418 0.170 Uiso calc R 1 1 . .
    H H27E 0.4449 -0.1402 0.3091 0.170 Uiso calc R 1 1 . .
    H H27F 0.3946 -0.0096 0.2947 0.170 Uiso calc R 1 1 . .
    C C112 0.0984(3) 0.1634(2) 0.33272(14) 0.0661(6) Uani d . 1 1 . .
    H H112 0.0495 0.1112 0.3289 0.079 Uiso calc R 1 1 . .
    N N1 0.29837(18) 0.53514(13) 0.43061(8) 0.0485(4) Uani d . 1 1 . .
    H H1 0.3674 0.5597 0.4493 0.058 Uiso d R 1 1 . .
    N N1B 0.25112(17) 0.12429(14) -0.00954(7) 0.0459(4) Uani d . 1 1 . .
    H H1B 0.3479 0.1026 -0.0232 0.055 Uiso d R 1 1 . .
    O O1 0.50897(16) 0.36126(12) 0.51906(7) 0.0542(4) Uani d . 1 1 B .
    O O2 0.4889(7) 0.2224(6) 0.4522(4) 0.0535(11) Uani d P 0.748(15) 1 B 1
    C C124 0.6130(7) 0.1334(4) 0.4410(5) 0.0776(17) Uani d P 0.748(15) 1 B 1
    H H24A 0.6826 0.1609 0.4017 0.093 Uiso calc PR 0.748(15) 1 B 1
    H H24B 0.5814 0.0746 0.4291 0.093 Uiso calc PR 0.748(15) 1 B 1
    C C125 0.6876(13) 0.0857(6) 0.5009(6) 0.128(4) Uani d P 0.748(15) 1 B 1
    H H25A 0.7685 0.0259 0.4899 0.193 Uiso calc PR 0.748(15) 1 B 1
    H H25B 0.6199 0.0575 0.5400 0.193 Uiso calc PR 0.748(15) 1 B 1
    H H25C 0.7231 0.1425 0.5119 0.193 Uiso calc PR 0.748(15) 1 B 1
    O O2B 0.531(3) 0.229(2) 0.4318(13) 0.078(6) Uani d PD 0.252(15) 1 B 2
    C C324 0.592(2) 0.1266(13) 0.4840(15) 0.094(6) Uani d PD 0.252(15) 1 B 2
    H H32A 0.5727 0.1416 0.5304 0.113 Uiso calc PR 0.252(15) 1 B 2
    H H32B 0.5553 0.0617 0.4847 0.113 Uiso calc PR 0.252(15) 1 B 2
    C C325 0.742(2) 0.1148(19) 0.4540(14) 0.110(7) Uani d PD 0.252(15) 1 B 2
    H H32C 0.7990 0.0533 0.4817 0.164 Uiso calc PR 0.252(15) 1 B 2
    H H32D 0.7730 0.1822 0.4517 0.164 Uiso calc PR 0.252(15) 1 B 2
    H H32E 0.7567 0.1007 0.4080 0.164 Uiso calc PR 0.252(15) 1 B 2
    O O23 0.28356(18) 0.01628(13) 0.18572(7) 0.0675(5) Uani d . 1 1 C .
    O O3 0.6276(8) 0.3689(6) 0.3922(3) 0.0490(12) Uani d P 0.77(4) 1 B 1
    C C127 0.7412(11) 0.4202(8) 0.3947(6) 0.077(3) Uani d P 0.77(4) 1 B 1
    H H12D 0.6972 0.4889 0.4118 0.092 Uiso calc PR 0.77(4) 1 B 1
    H H12E 0.8006 0.3710 0.4276 0.092 Uiso calc PR 0.77(4) 1 B 1
    O O3B 0.619(3) 0.404(5) 0.3910(13) 0.079(7) Uani d PD 0.23(4) 1 B 2
    C C273 0.754(3) 0.4200(16) 0.4067(15) 0.046(4) Uani d PD 0.23(4) 1 B 2
    H H27A 0.8060 0.3530 0.4336 0.055 Uiso calc PR 0.23(4) 1 B 2
    H H27B 0.7363 0.4825 0.4296 0.055 Uiso calc PR 0.23(4) 1 B 2
    O O21 0.43711(15) -0.07165(12) 0.08495(7) 0.0539(4) Uani d . 1 1 C .
    O O22 0.4284(11) 0.1262(8) 0.1064(5) 0.0494(15) Uani d P 0.482(19) 1 C 1
    C C224 0.5885(18) 0.1236(15) 0.0752(7) 0.065(3) Uani d P 0.482(19) 1 C 1
    H H22D 0.6493 0.0666 0.1045 0.078 Uiso calc PR 0.482(19) 1 C 1
    H H22E 0.6092 0.1035 0.0300 0.078 Uiso calc PR 0.482(19) 1 C 1
    C C225 0.6267(16) 0.2323(10) 0.0677(6) 0.056(3) Uani d P 0.482(19) 1 C 1
    H H22A 0.7314 0.2229 0.0582 0.084 Uiso calc PR 0.482(19) 1 C 1
    H H22B 0.5877 0.2600 0.1099 0.084 Uiso calc PR 0.482(19) 1 C 1
    H H22C 0.5859 0.2845 0.0302 0.084 Uiso calc PR 0.482(19) 1 C 1
    O O22B 0.4432(11) 0.1264(8) 0.0802(6) 0.0587(18) Uani d P 0.518(19) 1 C 2
    C C229 0.5762(16) 0.1197(14) 0.1033(8) 0.070(3) Uani d P 0.518(19) 1 C 2
    H H22F 0.6512 0.0561 0.0911 0.085 Uiso calc PR 0.518(19) 1 C 2
    H H22G 0.5600 0.1150 0.1530 0.085 Uiso calc PR 0.518(19) 1 C 2
    C C425 0.616(2) 0.2254(15) 0.0652(9) 0.112(6) Uani d P 0.518(19) 1 C 2
    H H42A 0.6900 0.2392 0.0847 0.168 Uiso calc PR 0.518(19) 1 C 2
    H H42B 0.5306 0.2852 0.0685 0.168 Uiso calc PR 0.518(19) 1 C 2
    H H42C 0.6523 0.2210 0.0174 0.168 Uiso calc PR 0.518(19) 1 C 2
    P P1 0.49980(6) 0.34524(4) 0.45120(3) 0.04332(14) Uani d D 1 1 . .
    P P1B 0.35236(5) 0.03141(4) 0.10715(3) 0.04175(13) Uani d . 1 1 . .
loop_
    _atom_site_aniso_label
    _atom_site_aniso_U_11
    _atom_site_aniso_U_22
    _atom_site_aniso_U_33
    _atom_site_aniso_U_12
    _atom_site_aniso_U_13
    _atom_site_aniso_U_23
    C101 0.0405(9) 0.0401(9) 0.0382(9) -0.0057(8) -0.0127(8) -0.0131(8)
    C102 0.0363(9) 0.0367(9) 0.0370(9) -0.0004(7) -0.0135(7) -0.0123(7)
    C103 0.0360(9) 0.0423(10) 0.0399(9) 0.0004(8) -0.0097(7) -0.0117(8)
    C104 0.0481(11) 0.0518(12) 0.0512(11) -0.0111(9) -0.0118(9) -0.0077(9)
    C105 0.0557(13) 0.0623(14) 0.0660(14) -0.0174(11) -0.0052(11) -0.0022(12)
    C106 0.0728(16) 0.0869(19) 0.0522(13) -0.0262(15) 0.0079(12) -0.0026(13)
    C107 0.0696(15) 0.0884(18) 0.0393(11) -0.0176(14) 0.0011(10) -0.0125(11)
    C108 0.0440(10) 0.0573(12) 0.0369(9) -0.0030(9) -0.0062(8) -0.0131(9)
    C109 0.0521(11) 0.0684(14) 0.0391(10) -0.0034(10) -0.0090(9) -0.0250(10)
    C110 0.0419(10) 0.0476(11) 0.0473(10) 0.0007(8) -0.0145(8) -0.0233(9)
    C111 0.0644(14) 0.0589(13) 0.0661(14) -0.0070(11) -0.0234(12) -0.0328(12)
    C113 0.0703(15) 0.0520(13) 0.0707(14) -0.0226(11) -0.0216(12) -0.0047(11)
    C114 0.0591(12) 0.0472(11) 0.0494(11) -0.0145(10) -0.0174(10) -0.0085(9)
    C115 0.0399(9) 0.0378(9) 0.0407(9) -0.0023(7) -0.0141(8) -0.0125(8)
    C116 0.0786(16) 0.0376(11) 0.0523(12) -0.0035(11) -0.0083(11) -0.0094(9)
    C117 0.0605(13) 0.0469(11) 0.0505(11) -0.0125(10) -0.0100(10) -0.0149(9)
    C118 0.0478(10) 0.0427(10) 0.0307(8) -0.0055(8) -0.0086(8) -0.0116(7)
    C120 0.0503(11) 0.0415(10) 0.0420(9) -0.0068(8) -0.0102(8) -0.0114(8)
    C121 0.0454(11) 0.0572(12) 0.0421(10) -0.0039(9) -0.0081(9) -0.0113(9)
    C122 0.0591(13) 0.0509(12) 0.0381(10) 0.0055(10) -0.0060(9) -0.0070(9)
    C123 0.0782(18) 0.0672(16) 0.0792(17) 0.0191(14) -0.0132(14) -0.0074(13)
    C126 0.0499(13) 0.0983(19) 0.0649(14) -0.0136(13) -0.0065(11) -0.0329(14)
    C201 0.0352(8) 0.0374(9) 0.0378(9) -0.0014(7) -0.0071(7) -0.0136(7)
    C202 0.0344(8) 0.0366(9) 0.0337(8) 0.0003(7) -0.0105(7) -0.0107(7)
    C203 0.0379(9) 0.0449(10) 0.0325(8) -0.0054(8) -0.0085(7) -0.0115(7)
    C204 0.0535(12) 0.0527(12) 0.0440(10) -0.0131(10) -0.0016(9) -0.0138(9)
    C205 0.0701(15) 0.0769(16) 0.0514(12) -0.0353(13) 0.0045(11) -0.0123(12)
    C206 0.0564(14) 0.104(2) 0.0535(13) -0.0337(14) 0.0101(11) -0.0255(13)
    C207 0.0449(11) 0.0882(18) 0.0534(12) -0.0068(12) 0.0011(10) -0.0340(12)
    C208 0.0363(9) 0.0571(12) 0.0389(9) -0.0010(8) -0.0075(8) -0.0198(9)
    C209 0.0481(11) 0.0520(12) 0.0499(11) 0.0082(9) -0.0126(9) -0.0261(10)
    C210 0.0502(11) 0.0392(10) 0.0421(9) 0.0027(8) -0.0155(9) -0.0145(8)
    C211 0.0740(15) 0.0388(11) 0.0640(13) 0.0027(10) -0.0198(12) -0.0198(10)
    C212 0.0927(19) 0.0393(11) 0.0672(14) -0.0149(12) -0.0171(14) -0.0086(11)
    C213 0.0709(15) 0.0497(12) 0.0576(13) -0.0204(11) -0.0046(11) -0.0053(10)
    C214 0.0509(11) 0.0434(11) 0.0479(10) -0.0080(9) -0.0058(9) -0.0100(9)
    C215 0.0400(9) 0.0353(9) 0.0370(9) -0.0011(7) -0.0114(7) -0.0106(7)
    C216 0.0389(10) 0.0560(12) 0.0498(11) -0.0021(9) -0.0097(9) -0.0209(9)
    C217 0.0428(10) 0.0495(11) 0.0380(9) -0.0053(8) -0.0042(8) -0.0146(8)
    C218 0.0395(9) 0.0357(9) 0.0416(9) 0.0005(7) -0.0099(8) -0.0157(8)
    C220 0.0413(10) 0.0465(11) 0.0457(10) -0.0070(8) -0.0034(8) -0.0106(9)
    C221 0.0546(12) 0.0531(12) 0.0421(10) -0.0073(10) -0.0068(9) -0.0060(9)
    C222 0.0505(11) 0.0495(11) 0.0442(10) 0.0002(9) -0.0160(9) -0.0162(9)
    C223 0.0679(16) 0.111(2) 0.0574(14) 0.0031(15) -0.0263(13) -0.0154(14)
    C226 0.0806(18) 0.0803(18) 0.0590(14) -0.0117(15) -0.0067(13) 0.0021(13)
    C227 0.109(3) 0.142(3) 0.084(2) 0.012(2) -0.055(2) -0.016(2)
    C112 0.0738(16) 0.0536(13) 0.0876(17) -0.0201(12) -0.0275(14) -0.0258(13)
    N1 0.0481(9) 0.0455(9) 0.0609(10) -0.0010(7) -0.0225(8) -0.0251(8)
    N1B 0.0336(8) 0.0616(10) 0.0390(8) 0.0027(7) -0.0053(6) -0.0184(7)
    O1 0.0599(9) 0.0638(9) 0.0471(8) -0.0125(7) -0.0248(7) -0.0124(7)
    O2 0.058(2) 0.0393(16) 0.067(2) -0.0059(19) -0.0242(17) -0.0098(18)
    C124 0.087(3) 0.049(2) 0.096(4) 0.007(2) -0.021(3) -0.032(3)
    C125 0.157(8) 0.067(3) 0.177(8) 0.031(4) -0.121(7) -0.027(4)
    O2B 0.085(13) 0.058(9) 0.104(14) 0.029(8) -0.062(10) -0.045(9)
    C324 0.127(14) 0.052(8) 0.106(15) -0.030(9) 0.008(13) -0.033(10)
    C325 0.100(14) 0.095(12) 0.133(17) -0.013(9) -0.047(13) -0.004(12)
    O23 0.0779(11) 0.0682(10) 0.0406(8) 0.0215(8) -0.0197(7) -0.0129(7)
    O3 0.0478(18) 0.057(2) 0.048(2) -0.0098(16) -0.0123(15) -0.0194(19)
    C127 0.072(4) 0.134(6) 0.051(3) -0.054(4) -0.012(3) -0.032(3)
    O3B 0.039(6) 0.11(2) 0.073(8) -0.017(10) -0.027(6) 0.017(9)
    C273 0.039(6) 0.044(9) 0.064(11) -0.006(6) -0.028(7) -0.014(6)
    O21 0.0446(7) 0.0513(8) 0.0595(8) 0.0090(6) -0.0094(7) -0.0197(7)
    O22 0.045(2) 0.046(2) 0.058(4) -0.0084(16) -0.006(3) -0.016(3)
    C224 0.050(4) 0.066(5) 0.077(6) -0.007(3) -0.007(5) -0.023(6)
    C225 0.048(5) 0.061(5) 0.066(6) -0.018(4) -0.008(4) -0.021(4)
    O22B 0.046(3) 0.062(3) 0.072(4) -0.016(2) -0.025(4) -0.001(4)
    C229 0.053(6) 0.070(4) 0.101(8) -0.014(4) -0.042(7) -0.016(7)
    C425 0.067(6) 0.156(12) 0.124(10) -0.067(7) -0.022(6) 0.004(9)
    P1 0.0467(3) 0.0427(3) 0.0453(3) -0.0046(2) -0.0201(2) -0.0117(2)
    P1B 0.0369(2) 0.0411(3) 0.0455(3) 0.0009(2) -0.0121(2) -0.0107(2)
_geom_special_details
;
All e.s.d.'s (except the e.s.d. in the dihedral angle between two l.s. planes)
are estimated using the full covariance matrix. The cell e.s.d.'s are taken
into account individually in the estimation of e.s.d.'s in distances, angles
and torsion angles; correlations between e.s.d.'s in cell parameters are only
used when they are defined by crystal symmetry. An approximate (isotropic)
treatment of cell e.s.d.'s is used for estimating e.s.d.'s involving l.s.
planes.
;
loop_
    _geom_bond_atom_site_label_1
    _geom_bond_atom_site_label_2
    _geom_bond_site_symmetry_2
    _geom_bond_distance
    _geom_bond_publ_flag
    C101 N1 . 1.446(2) ?
    C101 C102 . 1.539(2) ?
    C101 P1 . 1.8208(17) ?
    C101 H101 . 0.9800 ?
    C102 C103 . 1.415(2) ?
    C102 C115 . 1.417(2) ?
    C103 C104 . 1.429(3) ?
    C103 C108 . 1.434(2) ?
    C104 C105 . 1.351(3) ?
    C104 H104 . 0.9300 ?
    C105 C106 . 1.403(3) ?
    C105 H105 . 0.9300 ?
    C106 C107 . 1.338(3) ?
    C106 H106 . 0.9300 ?
    C107 C108 . 1.436(3) ?
    C107 H107 . 0.9300 ?
    C108 C109 . 1.384(3) ?
    C109 C110 . 1.381(3) ?
    C109 H109 . 0.9300 ?
    C110 C111 . 1.423(3) ?
    C110 C115 . 1.442(2) ?
    C111 C112 . 1.342(3) ?
    C111 H111 . 0.9300 ?
    C113 C114 . 1.357(3) ?
    C113 C112 . 1.413(3) ?
    C113 H113 . 0.9300 ?
    C114 C115 . 1.432(3) ?
    C114 H114 . 0.9300 ?
    C116 C117 . 1.376(3) ?
    C116 C122 . 1.387(3) ?
    C116 H116 . 0.9300 ?
    C117 C118 . 1.395(3) ?
    C117 H117 . 0.9300 ?
    C118 N1 . 1.379(2) ?
    C118 C120 . 1.392(3) ?
    C120 C121 . 1.389(3) ?
    C120 H120 . 0.9300 ?
    C121 C122 . 1.376(3) ?
    C121 H121 . 0.9300 ?
    C122 C123 . 1.510(3) ?
    C123 H23A . 0.9600 ?
    C123 H23B . 0.9600 ?
    C123 H23C . 0.9600 ?
    C126 C127 . 1.451(10) ?
    C126 C273 . 1.59(3) ?
    C126 H26A . 0.9600 ?
    C126 H26B . 0.9600 ?
    C126 H26C . 0.9600 ?
    C201 N1B . 1.445(2) ?
    C201 C202 . 1.537(2) ?
    C201 P1B . 1.8200(17) ?
    C201 H201 . 0.9800 ?
    C202 C203 . 1.417(2) ?
    C202 C215 . 1.420(2) ?
    C203 C204 . 1.427(3) ?
    C203 C208 . 1.442(2) ?
    C204 C205 . 1.358(3) ?
    C204 H204 . 0.9300 ?
    C205 C206 . 1.408(3) ?
    C205 H205 . 0.9300 ?
    C206 C207 . 1.342(3) ?
    C206 H206 . 0.9300 ?
    C207 C208 . 1.432(3) ?
    C207 H207 . 0.9300 ?
    C208 C209 . 1.376(3) ?
    C209 C210 . 1.383(3) ?
    C209 H209 . 0.9300 ?
    C210 C211 . 1.429(3) ?
    C210 C215 . 1.439(2) ?
    C211 C212 . 1.336(3) ?
    C211 H211 . 0.9300 ?
    C212 C213 . 1.402(3) ?
    C212 H212 . 0.9300 ?
    C213 C214 . 1.354(3) ?
    C213 H213 . 0.9300 ?
    C214 C215 . 1.435(3) ?
    C214 H214 . 0.9300 ?
    C216 C222 . 1.383(3) ?
    C216 C217 . 1.394(3) ?
    C216 H216 . 0.9300 ?
    C217 C218 . 1.395(3) ?
    C217 H217 . 0.9300 ?
    C218 N1B . 1.382(2) ?
    C218 C220 . 1.391(2) ?
    C220 C221 . 1.369(3) ?
    C220 H220 . 0.9300 ?
    C221 C222 . 1.390(3) ?
    C221 H221 . 0.9300 ?
    C222 C223 . 1.506(3) ?
    C223 H23D . 0.9600 ?
    C223 H23E . 0.9600 ?
    C223 H23F . 0.9600 ?
    C226 O23 . 1.426(3) ?
    C226 C227 . 1.446(4) ?
    C226 H26D . 0.9700 ?
    C226 H26E . 0.9700 ?
    C227 H27D . 0.9600 ?
    C227 H27E . 0.9600 ?
    C227 H27F . 0.9600 ?
    C112 H112 . 0.9300 ?
    N1 H1 . 0.9784 ?
    N1B H1B . 0.8955 ?
    O1 P1 . 1.4596(13) ?
    O2 C124 . 1.428(9) ?
    O2 P1 . 1.577(8) ?
    C124 C125 . 1.468(12) ?
    C124 H24A . 0.9700 ?
    C124 H24B . 0.9700 ?
    C125 H25A . 0.9600 ?
    C125 H25B . 0.9600 ?
    C125 H25C . 0.9600 ?
    O2B P1 . 1.55(2) ?
    O2B C324 . 1.54(3) ?
    C324 C325 . 1.41(3) ?
    C324 H32A . 0.9700 ?
    C324 H32B . 0.9700 ?
    C325 H32C . 0.9600 ?
    C325 H32D . 0.9600 ?
    C325 H32E . 0.9600 ?
    O23 P1B . 1.5598(15) ?
    O3 C127 . 1.420(11) ?
    O3 P1 . 1.537(7) ?
    C127 H12D . 0.9700 ?
    C127 H12E . 0.9700 ?
    O3B C273 . 1.48(3) ?
    O3B P1 . 1.64(3) ?
    C273 H27A . 0.9700 ?
    C273 H27B . 0.9700 ?
    O21 P1B . 1.4584(14) ?
    O22 C224 . 1.517(18) ?
    O22 P1B . 1.553(9) ?
    C224 C225 . 1.48(2) ?
    C224 H22D . 0.9700 ?
    C224 H22E . 0.9700 ?
    C225 H22A . 0.9600 ?
    C225 H22B . 0.9600 ?
    C225 H22C . 0.9600 ?
    O22B C229 . 1.432(16) ?
    O22B P1B . 1.583(9) ?
    C229 C425 . 1.47(2) ?
    C229 H22F . 0.9700 ?
    C229 H22G . 0.9700 ?
    C425 H42A . 0.9600 ?
    C425 H42B . 0.9600 ?
    C425 H42C . 0.9600 ?
loop_
    _geom_angle_atom_site_label_1
    _geom_angle_atom_site_label_2
    _geom_angle_atom_site_label_3
    _geom_angle_site_symmetry_1
    _geom_angle_site_symmetry_3
    _geom_angle
    _geom_angle_publ_flag
    N1 C101 C102 . . 116.10(14) ?
    N1 C101 P1 . . 109.21(11) ?
    C102 C101 P1 . . 113.18(12) ?
    N1 C101 H101 . . 105.8 ?
    C102 C101 H101 . . 105.8 ?
    P1 C101 H101 . . 105.8 ?
    C103 C102 C115 . . 119.87(15) ?
    C103 C102 C101 . . 121.64(15) ?
    C115 C102 C101 . . 118.49(15) ?
    C102 C103 C104 . . 124.40(16) ?
    C102 C103 C108 . . 119.39(17) ?
    C104 C103 C108 . . 116.21(17) ?
    C105 C104 C103 . . 122.1(2) ?
    C105 C104 H104 . . 119.0 ?
    C103 C104 H104 . . 119.0 ?
    C104 C105 C106 . . 121.2(2) ?
    C104 C105 H105 . . 119.4 ?
    C106 C105 H105 . . 119.4 ?
    C107 C106 C105 . . 119.8(2) ?
    C107 C106 H106 . . 120.1 ?
    C105 C106 H106 . . 120.1 ?
    C106 C107 C108 . . 121.4(2) ?
    C106 C107 H107 . . 119.3 ?
    C108 C107 H107 . . 119.3 ?
    C109 C108 C103 . . 119.85(18) ?
    C109 C108 C107 . . 120.88(18) ?
    C103 C108 C107 . . 119.3(2) ?
    C110 C109 C108 . . 121.99(17) ?
    C110 C109 H109 . . 119.0 ?
    C108 C109 H109 . . 119.0 ?
    C109 C110 C111 . . 120.60(18) ?
    C109 C110 C115 . . 119.46(17) ?
    C111 C110 C115 . . 119.92(19) ?
    C112 C111 C110 . . 121.45(19) ?
    C112 C111 H111 . . 119.3 ?
    C110 C111 H111 . . 119.3 ?
    C114 C113 C112 . . 121.3(2) ?
    C114 C113 H113 . . 119.4 ?
    C112 C113 H113 . . 119.4 ?
    C113 C114 C115 . . 121.76(19) ?
    C113 C114 H114 . . 119.1 ?
    C115 C114 H114 . . 119.1 ?
    C102 C115 C114 . . 124.57(16) ?
    C102 C115 C110 . . 119.44(17) ?
    C114 C115 C110 . . 115.99(17) ?
    C117 C116 C122 . . 121.6(2) ?
    C117 C116 H116 . . 119.2 ?
    C122 C116 H116 . . 119.2 ?
    C116 C117 C118 . . 121.2(2) ?
    C116 C117 H117 . . 119.4 ?
    C118 C117 H117 . . 119.4 ?
    N1 C118 C120 . . 123.23(17) ?
    N1 C118 C117 . . 119.26(17) ?
    C120 C118 C117 . . 117.51(18) ?
    C121 C120 C118 . . 120.30(18) ?
    C121 C120 H120 . . 119.8 ?
    C118 C120 H120 . . 119.8 ?
    C122 C121 C120 . . 122.2(2) ?
    C122 C121 H121 . . 118.9 ?
    C120 C121 H121 . . 118.9 ?
    C121 C122 C116 . . 117.21(19) ?
    C121 C122 C123 . . 120.8(2) ?
    C116 C122 C123 . . 122.0(2) ?
    C122 C123 H23A . . 109.5 ?
    C122 C123 H23B . . 109.5 ?
    H23A C123 H23B . . 109.5 ?
    C122 C123 H23C . . 109.5 ?
    H23A C123 H23C . . 109.5 ?
    H23B C123 H23C . . 109.5 ?
    C127 C126 H26A . . 109.5 ?
    C273 C126 H26A . . 100.0 ?
    C127 C126 H26B . . 109.5 ?
    C273 C126 H26B . . 116.5 ?
    H26A C126 H26B . . 109.5 ?
    C127 C126 H26C . . 109.5 ?
    C273 C126 H26C . . 111.4 ?
    H26A C126 H26C . . 109.5 ?
    H26B C126 H26C . . 109.5 ?
    N1B C201 C202 . . 116.66(14) ?
    N1B C201 P1B . . 107.55(11) ?
    C202 C201 P1B . . 114.17(11) ?
    N1B C201 H201 . . 105.9 ?
    C202 C201 H201 . . 105.9 ?
    P1B C201 H201 . . 105.9 ?
    C203 C202 C215 . . 119.74(15) ?
    C203 C202 C201 . . 118.02(15) ?
    C215 C202 C201 . . 122.24(15) ?
    C202 C203 C204 . . 124.16(17) ?
    C202 C203 C208 . . 119.50(17) ?
    C204 C203 C208 . . 116.33(17) ?
    C205 C204 C203 . . 122.1(2) ?
    C205 C204 H204 . . 119.0 ?
    C203 C204 H204 . . 119.0 ?
    C204 C205 C206 . . 120.9(2) ?
    C204 C205 H205 . . 119.6 ?
    C206 C205 H205 . . 119.6 ?
    C207 C206 C205 . . 120.1(2) ?
    C207 C206 H206 . . 120.0 ?
    C205 C206 H206 . . 120.0 ?
    C206 C207 C208 . . 121.3(2) ?
    C206 C207 H207 . . 119.4 ?
    C208 C207 H207 . . 119.4 ?
    C209 C208 C207 . . 121.20(19) ?
    C209 C208 C203 . . 119.44(17) ?
    C207 C208 C203 . . 119.36(19) ?
    C208 C209 C210 . . 122.40(17) ?
    C208 C209 H209 . . 118.8 ?
    C210 C209 H209 . . 118.8 ?
    C209 C210 C211 . . 120.74(18) ?
    C209 C210 C215 . . 119.54(18) ?
    C211 C210 C215 . . 119.71(19) ?
    C212 C211 C210 . . 121.6(2) ?
    C212 C211 H211 . . 119.2 ?
    C210 C211 H211 . . 119.2 ?
    C211 C212 C213 . . 119.5(2) ?
    C211 C212 H212 . . 120.2 ?
    C213 C212 H212 . . 120.2 ?
    C214 C213 C212 . . 121.8(2) ?
    C214 C213 H213 . . 119.1 ?
    C212 C213 H213 . . 119.1 ?
    C213 C214 C215 . . 121.6(2) ?
    C213 C214 H214 . . 119.2 ?
    C215 C214 H214 . . 119.2 ?
    C202 C215 C214 . . 124.89(16) ?
    C202 C215 C210 . . 119.31(16) ?
    C214 C215 C210 . . 115.81(17) ?
    C222 C216 C217 . . 122.05(18) ?
    C222 C216 H216 . . 119.0 ?
    C217 C216 H216 . . 119.0 ?
    C216 C217 C218 . . 119.96(17) ?
    C216 C217 H217 . . 120.0 ?
    C218 C217 H217 . . 120.0 ?
    N1B C218 C220 . . 118.43(17) ?
    N1B C218 C217 . . 123.58(17) ?
    C220 C218 C217 . . 117.99(17) ?
    C221 C220 C218 . . 120.97(18) ?
    C221 C220 H220 . . 119.5 ?
    C218 C220 H220 . . 119.5 ?
    C220 C221 C222 . . 122.15(19) ?
    C220 C221 H221 . . 118.9 ?
    C222 C221 H221 . . 118.9 ?
    C216 C222 C221 . . 116.85(17) ?
    C216 C222 C223 . . 122.4(2) ?
    C221 C222 C223 . . 120.77(19) ?
    C222 C223 H23D . . 109.5 ?
    C222 C223 H23E . . 109.5 ?
    H23D C223 H23E . . 109.5 ?
    C222 C223 H23F . . 109.5 ?
    H23D C223 H23F . . 109.5 ?
    H23E C223 H23F . . 109.5 ?
    O23 C226 C227 . . 112.8(3) ?
    O23 C226 H26D . . 109.0 ?
    C227 C226 H26D . . 109.0 ?
    O23 C226 H26E . . 109.0 ?
    C227 C226 H26E . . 109.0 ?
    H26D C226 H26E . . 107.8 ?
    C226 C227 H27D . . 109.5 ?
    C226 C227 H27E . . 109.5 ?
    H27D C227 H27E . . 109.5 ?
    C226 C227 H27F . . 109.5 ?
    H27D C227 H27F . . 109.5 ?
    H27E C227 H27F . . 109.5 ?
    C111 C112 C113 . . 119.6(2) ?
    C111 C112 H112 . . 120.2 ?
    C113 C112 H112 . . 120.2 ?
    C118 N1 C101 . . 122.73(15) ?
    C118 N1 H1 . . 117.3 ?
    C101 N1 H1 . . 119.6 ?
    C218 N1B C201 . . 123.52(15) ?
    C218 N1B H1B . . 118.4 ?
    C201 N1B H1B . . 116.9 ?
    C124 O2 P1 . . 123.9(5) ?
    O2 C124 C125 . . 114.0(9) ?
    O2 C124 H24A . . 108.7 ?
    C125 C124 H24A . . 108.7 ?
    O2 C124 H24B . . 108.7 ?
    C125 C124 H24B . . 108.7 ?
    H24A C124 H24B . . 107.6 ?
    C124 C125 H25A . . 109.5 ?
    C124 C125 H25B . . 109.5 ?
    H25A C125 H25B . . 109.5 ?
    C124 C125 H25C . . 109.5 ?
    H25A C125 H25C . . 109.5 ?
    H25B C125 H25C . . 109.5 ?
    P1 O2B C324 . . 117.5(18) ?
    C325 C324 O2B . . 98(3) ?
    C325 C324 H32A . . 112.1 ?
    O2B C324 H32A . . 112.1 ?
    C325 C324 H32B . . 112.1 ?
    O2B C324 H32B . . 112.1 ?
    H32A C324 H32B . . 109.7 ?
    C324 C325 H32C . . 109.5 ?
    C324 C325 H32D . . 109.5 ?
    H32C C325 H32D . . 109.5 ?
    C324 C325 H32E . . 109.5 ?
    H32C C325 H32E . . 109.5 ?
    H32D C325 H32E . . 109.5 ?
    C226 O23 P1B . . 125.73(15) ?
    C127 O3 P1 . . 126.4(6) ?
    C126 C127 O3 . . 114.1(8) ?
    C126 C127 H12D . . 108.7 ?
    O3 C127 H12D . . 108.7 ?
    C126 C127 H12E . . 108.7 ?
    O3 C127 H12E . . 108.7 ?
    H12D C127 H12E . . 107.6 ?
    C273 O3B P1 . . 121.8(19) ?
    O3B C273 C126 . . 96.5(18) ?
    O3B C273 H27A . . 112.5 ?
    C126 C273 H27A . . 112.5 ?
    O3B C273 H27B . . 112.5 ?
    C126 C273 H27B . . 112.5 ?
    H27A C273 H27B . . 110.0 ?
    C224 O22 P1B . . 122.6(9) ?
    C225 C224 O22 . . 112.1(12) ?
    C225 C224 H22D . . 109.2 ?
    O22 C224 H22D . . 109.2 ?
    C225 C224 H22E . . 109.2 ?
    O22 C224 H22E . . 109.2 ?
    H22D C224 H22E . . 107.9 ?
    C224 C225 H22A . . 109.5 ?
    C224 C225 H22B . . 109.5 ?
    H22A C225 H22B . . 109.5 ?
    C224 C225 H22C . . 109.5 ?
    H22A C225 H22C . . 109.5 ?
    H22B C225 H22C . . 109.5 ?
    C229 O22B P1B . . 122.6(9) ?
    O22B C229 C425 . . 101.9(13) ?
    O22B C229 H22F . . 111.4 ?
    C425 C229 H22F . . 111.4 ?
    O22B C229 H22G . . 111.4 ?
    C425 C229 H22G . . 111.4 ?
    H22F C229 H22G . . 109.3 ?
    C229 C425 H42A . . 109.5 ?
    C229 C425 H42B . . 109.5 ?
    H42A C425 H42B . . 109.5 ?
    C229 C425 H42C . . 109.5 ?
    H42A C425 H42C . . 109.5 ?
    H42B C425 H42C . . 109.5 ?
    O1 P1 O3 . . 116.2(2) ?
    O1 P1 O2B . . 123.7(8) ?
    O3 P1 O2B . . 86.3(10) ?
    O1 P1 O2 . . 112.7(3) ?
    O3 P1 O2 . . 105.1(3) ?
    O1 P1 O3B . . 109.9(14) ?
    O2B P1 O3B . . 101(2) ?
    O2 P1 O3B . . 120(2) ?
    O1 P1 C101 . . 113.62(8) ?
    O3 P1 C101 . . 108.5(3) ?
    O2B P1 C101 . . 104.8(9) ?
    O2 P1 C101 . . 99.0(3) ?
    O3B P1 C101 . . 101.0(11) ?
    O21 P1B O22 . . 120.8(3) ?
    O21 P1B O23 . . 114.37(8) ?
    O22 P1B O23 . . 95.8(3) ?
    O21 P1B O22B . . 110.3(4) ?
    O23 P1B O22B . . 114.6(4) ?
    O21 P1B C201 . . 114.42(8) ?
    O22 P1B C201 . . 105.2(4) ?
    O23 P1B C201 . . 103.62(8) ?
    O22B P1B C201 . . 98.3(3) ?
loop_
    _geom_torsion_atom_site_label_1
    _geom_torsion_atom_site_label_2
    _geom_torsion_atom_site_label_3
    _geom_torsion_atom_site_label_4
    _geom_torsion_site_symmetry_1
    _geom_torsion_site_symmetry_2
    _geom_torsion_site_symmetry_3
    _geom_torsion_site_symmetry_4
    _geom_torsion
    _geom_torsion_publ_flag
    N1 C101 C102 C103 . . . . 44.0(2) ?
    P1 C101 C102 C103 . . . . -83.48(18) ?
    N1 C101 C102 C115 . . . . -135.43(17) ?
    P1 C101 C102 C115 . . . . 97.10(16) ?
    C115 C102 C103 C104 . . . . -179.81(17) ?
    C101 C102 C103 C104 . . . . 0.8(3) ?
    C115 C102 C103 C108 . . . . -0.2(2) ?
    C101 C102 C103 C108 . . . . -179.66(15) ?
    C102 C103 C104 C105 . . . . 179.97(19) ?
    C108 C103 C104 C105 . . . . 0.4(3) ?
    C103 C104 C105 C106 . . . . 0.6(3) ?
    C104 C105 C106 C107 . . . . -1.0(4) ?
    C105 C106 C107 C108 . . . . 0.4(4) ?
    C102 C103 C108 C109 . . . . -0.2(3) ?
    C104 C103 C108 C109 . . . . 179.44(18) ?
    C102 C103 C108 C107 . . . . 179.46(18) ?
    C104 C103 C108 C107 . . . . -0.9(3) ?
    C106 C107 C108 C109 . . . . -179.8(2) ?
    C106 C107 C108 C103 . . . . 0.6(3) ?
    C103 C108 C109 C110 . . . . 0.1(3) ?
    C107 C108 C109 C110 . . . . -179.5(2) ?
    C108 C109 C110 C111 . . . . 179.10(19) ?
    C108 C109 C110 C115 . . . . 0.3(3) ?
    C109 C110 C111 C112 . . . . -177.8(2) ?
    C115 C110 C111 C112 . . . . 1.0(3) ?
    C112 C113 C114 C115 . . . . 0.8(3) ?
    C103 C102 C115 C114 . . . . -178.18(17) ?
    C101 C102 C115 C114 . . . . 1.2(3) ?
    C103 C102 C115 C110 . . . . 0.7(2) ?
    C101 C102 C115 C110 . . . . -179.88(15) ?
    C113 C114 C115 C102 . . . . 178.57(19) ?
    C113 C114 C115 C110 . . . . -0.3(3) ?
    C109 C110 C115 C102 . . . . -0.7(3) ?
    C111 C110 C115 C102 . . . . -179.51(17) ?
    C109 C110 C115 C114 . . . . 178.23(18) ?
    C111 C110 C115 C114 . . . . -0.5(3) ?
    C122 C116 C117 C118 . . . . -0.6(3) ?
    C116 C117 C118 N1 . . . . -179.37(18) ?
    C116 C117 C118 C120 . . . . 0.3(3) ?
    N1 C118 C120 C121 . . . . 179.37(17) ?
    C117 C118 C120 C121 . . . . -0.3(3) ?
    C118 C120 C121 C122 . . . . 0.5(3) ?
    C120 C121 C122 C116 . . . . -0.8(3) ?
    C120 C121 C122 C123 . . . . 179.8(2) ?
    C117 C116 C122 C121 . . . . 0.8(3) ?
    C117 C116 C122 C123 . . . . -179.8(2) ?
    N1B C201 C202 C203 . . . . 139.97(16) ?
    P1B C201 C202 C203 . . . . -93.51(16) ?
    N1B C201 C202 C215 . . . . -40.3(2) ?
    P1B C201 C202 C215 . . . . 86.19(17) ?
    C215 C202 C203 C204 . . . . -177.95(16) ?
    C201 C202 C203 C204 . . . . 1.8(2) ?
    C215 C202 C203 C208 . . . . 2.6(2) ?
    C201 C202 C203 C208 . . . . -177.73(14) ?
    C202 C203 C204 C205 . . . . -178.87(18) ?
    C208 C203 C204 C205 . . . . 0.6(3) ?
    C203 C204 C205 C206 . . . . -0.8(3) ?
    C204 C205 C206 C207 . . . . 0.2(4) ?
    C205 C206 C207 C208 . . . . 0.6(3) ?
    C206 C207 C208 C209 . . . . 179.4(2) ?
    C206 C207 C208 C203 . . . . -0.7(3) ?
    C202 C203 C208 C209 . . . . -0.5(2) ?
    C204 C203 C208 C209 . . . . 179.98(17) ?
    C202 C203 C208 C207 . . . . 179.67(16) ?
    C204 C203 C208 C207 . . . . 0.1(2) ?
    C207 C208 C209 C210 . . . . 178.13(17) ?
    C203 C208 C209 C210 . . . . -1.7(3) ?
    C208 C209 C210 C211 . . . . -178.03(17) ?
    C208 C209 C210 C215 . . . . 1.7(3) ?
    C209 C210 C211 C212 . . . . 179.3(2) ?
    C215 C210 C211 C212 . . . . -0.5(3) ?
    C210 C211 C212 C213 . . . . -0.2(3) ?
    C211 C212 C213 C214 . . . . 0.7(4) ?
    C212 C213 C214 C215 . . . . -0.5(3) ?
    C203 C202 C215 C214 . . . . 176.93(16) ?
    C201 C202 C215 C214 . . . . -2.8(2) ?
    C203 C202 C215 C210 . . . . -2.5(2) ?
    C201 C202 C215 C210 . . . . 177.80(14) ?
    C213 C214 C215 C202 . . . . -179.64(18) ?
    C213 C214 C215 C210 . . . . -0.2(3) ?
    C209 C210 C215 C202 . . . . 0.4(2) ?
    C211 C210 C215 C202 . . . . -179.83(16) ?
    C209 C210 C215 C214 . . . . -179.10(16) ?
    C211 C210 C215 C214 . . . . 0.7(2) ?
    C222 C216 C217 C218 . . . . 0.0(3) ?
    C216 C217 C218 N1B . . . . 178.08(17) ?
    C216 C217 C218 C220 . . . . -1.2(3) ?
    N1B C218 C220 C221 . . . . -177.97(18) ?
    C217 C218 C220 C221 . . . . 1.4(3) ?
    C218 C220 C221 C222 . . . . -0.3(3) ?
    C217 C216 C222 C221 . . . . 1.0(3) ?
    C217 C216 C222 C223 . . . . -178.1(2) ?
    C220 C221 C222 C216 . . . . -0.9(3) ?
    C220 C221 C222 C223 . . . . 178.2(2) ?
    C110 C111 C112 C113 . . . . -0.5(4) ?
    C114 C113 C112 C111 . . . . -0.4(4) ?
    C120 C118 N1 C101 . . . . 13.7(3) ?
    C117 C118 N1 C101 . . . . -166.66(17) ?
    C102 C101 N1 C118 . . . . 59.0(2) ?
    P1 C101 N1 C118 . . . . -171.63(14) ?
    C220 C218 N1B C201 . . . . 170.83(16) ?
    C217 C218 N1B C201 . . . . -8.4(3) ?
    C202 C201 N1B C218 . . . . -62.0(2) ?
    P1B C201 N1B C218 . . . . 168.22(14) ?
    P1 O2 C124 C125 . . . . 76.8(12) ?
    P1 O2B C324 C325 . . . . -97(3) ?
    C227 C226 O23 P1B . . . . 95.3(3) ?
    C273 C126 C127 O3 . . . . -162(6) ?
    P1 O3 C127 C126 . . . . -172.0(5) ?
    P1 O3B C273 C126 . . . . 165(3) ?
    C127 C126 C273 O3B . . . . -1(6) ?
    P1B O22 C224 C225 . . . . 168.1(8) ?
    P1B O22B C229 C425 . . . . -179.2(8) ?
    C127 O3 P1 O1 . . . . -10.1(10) ?
    C127 O3 P1 O2B . . . . -136.1(12) ?
    C127 O3 P1 O2 . . . . -135.4(9) ?
    C127 O3 P1 O3B . . . . 58(4) ?
    C127 O3 P1 C101 . . . . 119.5(9) ?
    C324 O2B P1 O1 . . . . -8(3) ?
    C324 O2B P1 O3 . . . . 112(2) ?
    C324 O2B P1 O2 . . . . -66(3) ?
    C324 O2B P1 O3B . . . . 115(2) ?
    C324 O2B P1 C101 . . . . -140.3(19) ?
    C124 O2 P1 O1 . . . . -88.8(7) ?
    C124 O2 P1 O3 . . . . 38.7(8) ?
    C124 O2 P1 O2B . . . . 41(3) ?
    C124 O2 P1 O3B . . . . 42.6(13) ?
    C124 O2 P1 C101 . . . . 150.8(7) ?
    C273 O3B P1 O1 . . . . 26(4) ?
    C273 O3B P1 O3 . . . . -92(5) ?
    C273 O3B P1 O2B . . . . -106(4) ?
    C273 O3B P1 O2 . . . . -106(3) ?
    C273 O3B P1 C101 . . . . 147(3) ?
    N1 C101 P1 O1 . . . . 48.50(15) ?
    C102 C101 P1 O1 . . . . 179.49(12) ?
    N1 C101 P1 O3 . . . . -82.5(2) ?
    C102 C101 P1 O3 . . . . 48.5(3) ?
    N1 C101 P1 O2B . . . . -173.6(10) ?
    C102 C101 P1 O2B . . . . -42.6(10) ?
    N1 C101 P1 O2 . . . . 168.2(2) ?
    C102 C101 P1 O2 . . . . -60.9(3) ?
    N1 C101 P1 O3B . . . . -69.1(19) ?
    C102 C101 P1 O3B . . . . 61.9(19) ?
    C224 O22 P1B O21 . . . . 7.4(14) ?
    C224 O22 P1B O23 . . . . 130.3(12) ?
    C224 O22 P1B O22B . . . . -53.0(19) ?
    C224 O22 P1B C201 . . . . -123.9(12) ?
    C226 O23 P1B O21 . . . . 12.5(2) ?
    C226 O23 P1B O22 . . . . -115.1(4) ?
    C226 O23 P1B O22B . . . . -116.3(4) ?
    C226 O23 P1B C201 . . . . 137.7(2) ?
    C229 O22B P1B O21 . . . . -65.1(16) ?
    C229 O22B P1B O22 . . . . 62(2) ?
    C229 O22B P1B O23 . . . . 65.7(16) ?
    C229 O22B P1B C201 . . . . 174.9(14) ?
    N1B C201 P1B O21 . . . . -58.41(14) ?
    C202 C201 P1B O21 . . . . 170.46(12) ?
    N1B C201 P1B O22 . . . . 76.4(3) ?
    C202 C201 P1B O22 . . . . -54.7(4) ?
    N1B C201 P1B O23 . . . . 176.40(12) ?
    C202 C201 P1B O23 . . . . 45.27(15) ?
    N1B C201 P1B O22B . . . . 58.4(5) ?
    C202 C201 P1B O22B . . . . -72.7(5) ?
loop_
    _geom_hbond_atom_site_label_D
    _geom_hbond_atom_site_label_H
    _geom_hbond_atom_site_label_A
    _geom_hbond_site_symmetry_A
    _geom_hbond_distance_DH
    _geom_hbond_distance_HA
    _geom_hbond_distance_DA
    _geom_hbond_angle_DHA
    N1 H1 O1 2_666 0.98 2.02 2.990(2) 170
    N1B H1B O21 2_655 0.90 2.15 3.016(2) 163
data_global
_journal_date_recd_electronic     2011-06-13
_journal_date_accepted     2011-06-30
_journal_name_full     'Acta Crystallographica, Section E'
_journal_year     2011
_journal_volume     67
_journal_issue      8
_journal_page_first     o1980
_journal_page_last     o1980
_journal_paper_category     QO
_journal_coeditor_code     NG5182
_publ_contact_author_name     " Ivanka Kraicheva"
_publ_contact_author_address
;
Institute of Polymers,
Bulgarian Academy of Sciences,
Acad. G. Bonchev str., bl. 103A,
1113 Sofia,
Bulgaria
;
_publ_contact_author_email     "kraicheva@yahoo.com"
_publ_contact_author_fax     '+ 3592 8700309'
_publ_contact_author_phone     '+ 3592 9796633'
_publ_section_title
;
Diethyl [(9-anthryl)(4-methylanilino)methyl]phosphonate
;
loop_
    _publ_author_name
    _publ_author_address
;
Ivanka Kraicheva
;
;
Institute of Polymers,
Bulgarian Academy of Sciences,
Acad. G. Bonchev str., bl. 103A,
1113 Sofia,
Bulgaria
;
;
Ivelina Tsacheva
;
;
Institute of Polymers,
Bulgarian Academy of Sciences,
Acad. G. Bonchev str., bl. 103A,
1113 Sofia,
Bulgaria
;
;
Elitsa Vodenicharova
;
;
Institute of Polymers,
Bulgarian Academy of Sciences,
Acad. G. Bonchev str., bl. 103A,
1113 Sofia,
Bulgaria
;
;
Emil Tashev
;
;
Institute of Polymers,
Bulgarian Academy of Sciences,
Acad. G. Bonchev str., bl. 103A,
1113 Sofia,
Bulgaria
;
;
Kolio Troev
;
;
Institute of Polymers,
Bulgarian Academy of Sciences,
Acad. G. Bonchev str., bl. 103A,
1113 Sofia,
Bulgaria
;
