# Supplementary material for: Diethyl [(9-anthr­yl)(4-methyl­anilino)meth­yl]phospho­nate
Source: Acta Crystallogr Sect E Struct Rep Online. 2011 Jul 9;67(Pt 8):o1980. doi: 10.1107/S1600536811025943 (PMC3213438; doi:10.1107/S1600536811025943)
Supplement: Supplementary file 2 [file e-67-o1980-Isup2.hkl]

# 
# h,k,l, Fc-squared, Fo-squared, sigma(Fo-squared) and status flag 
# 
data_I
_shelx_refln_list_code          4 
_shelx_F_calc_maximum      233.48 
_exptl_crystal_F_000       920.00 
_reflns_d_resolution_high  0.7100 
 
loop_ 
 _symmetry_equiv_pos_as_xyz 
 'x, y, z' 
 '-x, -y, -z' 
 
_cell_length_a     9.5990 
_cell_length_b    12.6386 
_cell_length_c    20.2131 
_cell_angle_alpha  75.865 
_cell_angle_beta   76.780 
_cell_angle_gamma  74.927 
 
_shelx_F_squared_multiplier     1.000 
 
loop_ 
 _refln_index_h 
 _refln_index_k 
 _refln_index_l 
 _refln_F_squared_calc 
 _refln_F_squared_meas 
 _refln_F_squared_sigma 
 _refln_observed_status 
   2   0   0        4.30       12.36      1.92 o 
   3   0   0      643.55      657.59     28.53 o 
   4   0   0      392.65      396.99     10.17 o 
   5   0   0      548.39      490.77     12.65 o 
   6   0   0      252.06      243.42      9.15 o 
   7   0   0       94.74      104.02      6.82 o 
   8   0   0      427.88      401.79     33.31 o 
   9   0   0       17.85       32.24      7.18 o 
  10   0   0        6.52        3.84      2.56 o 
  11   0   0        3.69        3.87      2.68 o 
  12   0   0       51.06       53.13     10.18 o 
 -12   1   0        0.06        2.38      2.88 o 
 -11   1   0       18.02       17.69      5.65 o 
 -10   1   0       21.20       20.58      5.71 o 
  -9   1   0       84.25      107.19     12.21 o 
  -8   1   0      735.74      725.99     29.97 o 
  -7   1   0       12.54       13.56      3.06 o 
  -6   1   0      567.24      584.62     15.46 o 
  -5   1   0      594.70      501.30     21.07 o 
  -4   1   0      664.44      628.50     15.99 o 
  -3   1   0      102.97      149.70      8.44 o 
  -2   1   0      406.25      451.45     14.60 o 
  -1   1   0     3173.08     3210.76     70.73 o 
   2   1   0     6582.13     6308.22    137.27 o 
   3   1   0     6060.54     5605.21    145.50 o 
   4   1   0      192.17      141.67      9.71 o 
   5   1   0      730.46      726.19     22.70 o 
   6   1   0       83.32       87.16      5.33 o 
   7   1   0      112.57      141.01      9.55 o 
   8   1   0       15.29       14.82      3.75 o 
   9   1   0      161.10      168.60     15.20 o 
  10   1   0      111.03      109.09     12.94 o 
  11   1   0       74.11       74.24     11.38 o 
  12   1   0        0.14        1.74      3.12 o 
 -12   2   0        0.46       -4.48      4.48 o 
 -11   2   0        9.54       16.08      5.81 o 
 -10   2   0      142.12      172.54     17.07 o 
  -9   2   0       12.53       23.57      5.77 o 
  -8   2   0      403.23      399.07     23.45 o 
  -7   2   0        5.01        3.85      2.10 o 
  -6   2   0       79.36       71.49      5.64 o 
  -5   2   0       20.82       17.83      3.83 o 
  -4   2   0     1355.70     1547.41     35.44 o 
  -3   2   0     5108.21     5255.84    118.75 o 
  -2   2   0     3196.83     3264.46     76.09 o 
  -1   2   0    10427.67    10376.63    221.91 o 
   0   2   0      439.50      431.33     13.92 o 
   1   2   0    13187.91    12585.84    190.03 o 
   2   2   0    11745.24    11592.96    205.02 o 
   3   2   0     4307.32     4453.55    116.43 o 
   4   2   0      584.41      718.64     21.70 o 
   5   2   0     1543.38     1679.71     77.69 o 
   6   2   0       99.83      106.73      7.77 o 
   7   2   0        9.04        5.01      1.73 o 
   8   2   0      151.29      149.80     13.42 o 
   9   2   0       28.17       19.93      4.88 o 
  10   2   0       11.49        9.06      4.05 o 
  11   2   0       28.95       35.93      7.96 o 
  12   2   0       63.69       76.45     12.13 o 
  13   2   0        1.51        4.82      4.14 o 
 -12   3   0       11.98       16.67      6.82 o 
 -11   3   0        3.17        1.73      3.18 o 
 -10   3   0        4.72        7.16      3.64 o 
  -9   3   0       51.35       49.12      8.80 o 
  -8   3   0       49.86       56.62      8.68 o 
  -7   3   0      471.40      470.33     25.00 o 
  -6   3   0      870.39      870.03     34.03 o 
  -5   3   0     1322.63     1337.22     42.97 o 
  -4   3   0     1055.71      972.06     22.88 o 
  -3   3   0     2317.40     2469.41    118.88 o 
  -2   3   0     2280.04     2452.74     61.30 o 
  -1   3   0     5971.06     5693.85    126.59 o 
   0   3   0     1972.04     1896.20     27.21 o 
   1   3   0     1190.51     1203.43     19.80 o 
   2   3   0      626.55      522.00     11.24 o 
   3   3   0       10.95       10.17      2.05 o 
   4   3   0      679.01      662.56     15.63 o 
   5   3   0      817.38      903.16     19.65 o 
   6   3   0      134.94      155.58     17.27 o 
   7   3   0      476.49      460.18     23.85 o 
   8   3   0      475.22      488.15     26.07 o 
   9   3   0       81.50       89.51     11.20 o 
  10   3   0        3.34        3.65      3.39 o 
  11   3   0       17.71       11.52      4.72 o 
  12   3   0        5.31        8.97      5.41 o 
  13   3   0       16.96       36.07      9.02 o 
 -11   4   0        7.71       14.50      6.12 o 
 -10   4   0       65.56       74.98     11.90 o 
  -9   4   0       85.52       88.57     11.92 o 
  -8   4   0        2.39        2.51      3.25 o 
  -7   4   0       39.32       29.88      5.87 o 
  -6   4   0      171.60      173.48     13.94 o 
  -5   4   0      201.06      229.77     10.61 o 
  -4   4   0      535.30      557.33     24.03 o 
  -3   4   0      127.26      171.15      7.89 o 
  -2   4   0      419.50      348.45      9.16 o 
  -1   4   0     2099.19     2090.54     38.85 o 
   0   4   0     1684.83     1677.58     25.96 o 
   1   4   0     3417.76     3320.85    100.17 o 
   2   4   0      713.52      767.26     15.63 o 
   3   4   0     1196.21     1412.73     67.57 o 
   4   4   0     2663.99     2889.43    133.45 o 
   5   4   0        2.22        2.36      1.02 o 
   6   4   0       43.70       40.84      3.41 o 
   7   4   0       14.84       17.81      4.84 o 
   8   4   0       26.22       31.36      6.58 o 
   9   4   0       56.54       62.61      9.74 o 
  10   4   0       51.69       55.78      9.62 o 
  11   4   0       44.67       50.40      9.62 o 
  12   4   0       46.85       42.30      9.29 o 
  13   4   0        7.70       -1.57      3.80 o 
 -11   5   0       25.83       20.95      7.09 o 
 -10   5   0        7.73        4.29      3.27 o 
  -9   5   0        2.47        0.24      3.28 o 
  -8   5   0        4.59        6.30      3.39 o 
  -7   5   0      136.31      132.28     13.67 o 
  -6   5   0     1347.57     1254.90     46.25 o 
  -5   5   0     2031.56     2069.74     62.89 o 
  -4   5   0      154.56      162.51      8.74 o 
  -3   5   0      417.67      435.27     14.37 o 
  -2   5   0      209.68      205.51      7.45 o 
  -1   5   0       14.90       11.37      2.13 o 
   0   5   0     1054.51     1113.13     31.81 o 
   1   5   0     3368.34     3334.46     65.91 o 
   2   5   0     3520.27     3816.96    119.04 o 
   3   5   0      207.44      212.36      8.00 o 
   4   5   0      113.49      119.03      8.16 o 
   5   5   0      464.71      517.07     16.13 o 
   6   5   0       85.80       91.52      6.46 o 
   7   5   0      184.92      155.14      9.70 o 
   8   5   0      151.81      140.75     13.92 o 
   9   5   0       26.97       34.36      7.84 o 
  10   5   0       31.30       22.90      6.44 o 
  11   5   0        0.37        0.83      3.06 o 
  12   5   0        0.21       -2.66      4.16 o 
  13   5   0        8.98        0.79      2.95 o 
 -11   6   0        0.23       -1.47      3.27 o 
 -10   6   0        4.36       -1.20      3.08 o 
  -9   6   0       21.80       18.11      5.70 o 
  -8   6   0       67.12       65.45     10.79 o 
  -7   6   0        7.53        7.61      4.48 o 
  -6   6   0      282.77      262.47     19.43 o 
  -5   6   0      644.83      632.60     30.26 o 
  -4   6   0      686.72      689.53     17.00 o 
  -3   6   0       21.29       55.64      8.47 o 
  -2   6   0        9.52        6.30      1.61 o 
  -1   6   0      270.51      286.93     11.60 o 
   0   6   0        0.73        5.96      1.51 o 
   1   6   0       49.79       34.22      3.17 o 
   2   6   0      209.25      194.26      7.55 o 
   3   6   0        6.33       44.88     11.50 o 
   4   6   0        2.24        3.00      2.22 o 
   5   6   0        5.35       18.12      3.87 o 
   6   6   0       97.78      126.80     10.35 o 
   7   6   0      469.51      507.94     20.13 o 
   8   6   0      276.96      278.90     14.16 o 
   9   6   0        2.63       19.22      5.85 o 
  10   6   0        8.90       19.59      6.17 o 
  11   6   0        0.49       -4.44      4.44 o 
  12   6   0        2.85        8.26      5.05 o 
  13   6   0        0.18       -0.76      2.96 o 
 -10   7   0       56.35       69.13      9.80 o 
  -9   7   0      125.02      102.16     14.43 o 
  -8   7   0       40.73       43.36      9.60 o 
  -7   7   0       73.34       74.06      7.66 o 
  -6   7   0       12.89       14.48      3.45 o 
  -5   7   0        3.69        7.30      3.78 o 
  -4   7   0        4.00        2.81      4.86 o 
  -3   7   0      441.11      429.55     16.93 o 
  -2   7   0     2131.11     2134.65     36.82 o 
  -1   7   0     1373.01     1415.60     27.63 o 
   0   7   0      402.14      391.66     15.09 o 
   1   7   0      300.61      342.06     18.48 o 
   2   7   0      589.59      632.79     19.92 o 
   3   7   0      291.44      281.17     10.32 o 
   4   7   0      432.41      421.73     18.35 o 
   5   7   0      543.43      587.08     33.06 o 
   6   7   0      244.48      273.26     15.69 o 
   7   7   0     2295.69     2269.14     67.62 o 
   8   7   0       44.74       51.29      6.72 o 
   9   7   0       19.05       19.28      4.28 o 
  10   7   0       64.55       63.39     10.90 o 
  11   7   0       19.85       26.47      7.24 o 
  12   7   0        8.87       10.14      5.15 o 
  -9   8   0        0.25       -8.69      8.69 o 
  -8   8   0        0.61        3.66      5.39 o 
  -7   8   0      249.26      195.90     13.82 o 
  -6   8   0       15.09       10.06      5.59 o 
  -5   8   0        6.33        3.37      2.24 o 
  -4   8   0      172.84      170.90     11.21 o 
  -3   8   0        9.71        9.90      3.05 o 
  -2   8   0      570.00      561.45     20.87 o 
  -1   8   0        4.52        6.18      2.70 o 
   0   8   0       66.55       64.27      4.99 o 
   1   8   0      713.88      681.80     15.28 o 
   2   8   0      963.02      978.45     20.17 o 
   3   8   0      201.43      177.20      8.04 o 
   4   8   0      242.29      253.56     10.75 o 
   5   8   0      106.25      107.84      9.81 o 
   6   8   0      152.80      134.95     11.50 o 
   7   8   0        4.23        6.39      9.69 o 
   8   8   0       85.98      100.86     12.78 o 
   9   8   0       55.71       53.63      9.87 o 
  10   8   0        0.24        3.57      3.65 o 
  11   8   0        4.29       -2.19      3.68 o 
  12   8   0        1.39        6.81      5.33 o 
  -9   9   0        0.23        3.87      3.95 o 
  -8   9   0       41.24       41.16     12.00 o 
  -7   9   0        1.16       -2.06      2.18 o 
  -6   9   0        4.38       11.74      7.04 o 
  -5   9   0       38.78       39.86      5.71 o 
  -4   9   0      268.31      287.68     16.37 o 
  -3   9   0       10.25       27.55      5.06 o 
  -2   9   0      184.25      213.45     12.66 o 
  -1   9   0      304.41      292.26     14.82 o 
   0   9   0      105.70      114.23      9.25 o 
   1   9   0      644.89      682.85     24.83 o 
   2   9   0       42.50       32.71      3.45 o 
   3   9   0      231.75      224.04      9.53 o 
   4   9   0      117.61      112.98      7.02 o 
   5   9   0       37.44       34.53      5.68 o 
   6   9   0      320.70      319.50     18.97 o 
   7   9   0      148.05      163.01     21.33 o 
   8   9   0       31.23       35.01      6.62 o 
   9   9   0       52.45       74.97     12.17 o 
  10   9   0       13.43       24.37      7.71 o 
  11   9   0       15.89       21.56      6.80 o 
  12   9   0        0.52        5.47      5.09 o 
  -8  10   0      102.41      128.77     20.04 o 
  -7  10   0        9.33       13.00      3.75 o 
  -6  10   0       99.71      108.65     10.55 o 
  -5  10   0        1.14       -1.78      2.64 o 
  -4  10   0       23.08       28.10      5.14 o 
  -3  10   0      148.49      151.96     11.51 o 
  -2  10   0       36.05       44.70      6.36 o 
  -1  10   0     1488.18     1416.03     39.11 o 
   0  10   0      213.79      216.65     13.75 o 
   1  10   0       81.61       63.97      7.78 o 
   2  10   0        1.46       -1.74      2.12 o 
   3  10   0       25.85       34.01      3.91 o 
   4  10   0        2.13        1.43      1.63 o 
   5  10   0       95.95       82.23     13.03 o 
   6  10   0        9.73       16.08      4.56 o 
   7  10   0       10.85       15.54      7.34 o 
   8  10   0        8.16        8.83      6.66 o 
   9  10   0        7.89       10.66      5.60 o 
  10  10   0        5.53        5.12      4.74 o 
  11  10   0        9.15        5.80      4.96 o 
  -8  11   0       30.47       24.99      8.56 o 
  -7  11   0        0.10       -6.83      6.83 o 
  -6  11   0        0.32       -1.61      2.49 o 
  -5  11   0        4.06        6.53      3.42 o 
  -4  11   0        0.08        1.21      2.13 o 
  -3  11   0       22.94       21.37     10.09 o 
  -2  11   0      152.96      148.56     11.85 o 
  -1  11   0       19.66       30.21      5.74 o 
   0  11   0        9.86        7.48      3.27 o 
   1  11   0        1.43        3.68      2.82 o 
   2  11   0      198.73      223.27     14.37 o 
   3  11   0       81.85       69.78      5.51 o 
   4  11   0       21.18       15.70      2.81 o 
   5  11   0       74.78       56.90      7.01 o 
   6  11   0        7.93       15.18      8.36 o 
   7  11   0        3.38        8.80      5.77 o 
   8  11   0       25.88       26.87     10.53 o 
   9  11   0       36.05       42.58      7.80 o 
  10  11   0        8.87        5.92      3.90 o 
  11  11   0        0.70        0.38      3.59 o 
  -7  12   0       12.30        3.01      6.73 o 
  -6  12   0       33.52       52.44     12.38 o 
  -5  12   0        5.71        6.51      3.86 o 
  -4  12   0      111.07      124.52     11.84 o 
  -3  12   0       18.16       17.25     12.12 o 
  -2  12   0       14.84        9.65      3.68 o 
  -1  12   0      115.09       99.18     10.21 o 
   0  12   0        8.86       17.21      4.61 o 
   1  12   0       12.18       20.68      5.03 o 
   2  12   0      157.11      125.83     11.08 o 
   3  12   0        1.68        6.70      2.57 o 
   4  12   0       60.24       51.57      6.62 o 
   5  12   0        3.28       -1.02      5.18 o 
   6  12   0        5.62        8.74      5.09 o 
   7  12   0        1.03       -3.93      6.19 o 
   8  12   0        8.19       30.48     11.43 o 
   9  12   0       22.79       34.37      7.57 o 
  10  12   0       13.45       10.64      5.89 o 
  -6  13   0        0.01       10.43      7.50 o 
  -5  13   0        0.04        1.29      4.54 o 
  -4  13   0        0.65        4.07      3.72 o 
  -3  13   0        2.22        1.42      2.65 o 
  -2  13   0       25.78       22.98      5.75 o 
  -1  13   0      131.16      135.04     13.02 o 
   0  13   0        6.10        3.10      3.41 o 
   1  13   0        9.88       11.24      4.36 o 
   2  13   0       13.75        7.66      5.69 o 
   3  13   0       34.97       35.95     10.03 o 
   4  13   0       12.62       11.10      3.43 o 
   5  13   0       43.22       56.27     13.95 o 
   6  13   0       10.51        2.09      4.73 o 
   7  13   0       53.25       54.46     14.66 o 
   8  13   0       18.66       21.42      9.81 o 
   9  13   0        0.02       -3.57      5.83 o 
  -5  14   0       26.18       30.23     11.58 o 
  -4  14   0       13.55       16.17      5.15 o 
  -3  14   0        3.13        1.22      2.77 o 
  -2  14   0      131.58      153.70     14.47 o 
  -1  14   0        3.07        0.71      2.91 o 
   0  14   0       14.38       32.53      7.06 o 
   1  14   0       40.71       38.70      7.34 o 
   2  14   0        4.30        3.57      6.88 o 
   3  14   0       30.87       39.32     11.98 o 
   4  14   0       27.08       34.57     10.92 o 
   5  14   0        4.00       -7.44      7.44 o 
   6  14   0        4.88       21.60     10.24 o 
   7  14   0        1.25       14.06      9.76 o 
   8  14   0       23.71       39.30     14.49 o 
  -3  15   0        3.37        9.11      5.45 o 
  -2  15   0        0.01       15.95      8.10 o 
  -1  15   0        3.62       -4.94      4.94 o 
   0  15   0        0.04        2.52      4.05 o 
   1  15   0        1.62        2.72      4.27 o 
   2  15   0        3.38        9.37      6.94 o 
   3  15   0       12.53       16.37      7.23 o 
   4  15   0       11.28        1.15      4.77 o 
   5  15   0        5.28       14.45      7.93 o 
   6  15   0       10.22       10.50      7.88 o 
   7  15   0        2.18        1.44      5.23 o 
  -2  16   0        0.67        0.74      3.87 o 
  -1  16   0        9.17        9.38      6.22 o 
   0  16   0       21.87       35.73     10.70 o 
   1  16   0       27.25       28.68     10.59 o 
   2  16   0        4.67        3.78      4.67 o 
   3  16   0        9.44       10.19      7.19 o 
   4  16   0        0.08       -4.26      8.53 o 
   5  16   0        2.89        6.01      6.48 o 
   6  16   0      131.70      167.19     26.93 o 
   1  17   0        0.02       -3.42      6.55 o 
   2  17   0        3.34        5.25      6.31 o 
   3  17   0        0.30        8.70      6.84 o 
  -3 -17   1       22.26       22.30     11.03 o 
  -2 -17   1        2.44        0.04      3.76 o 
  -5 -16   1        7.18       11.64      8.79 o 
  -4 -16   1        0.00        5.12      6.97 o 
  -3 -16   1        5.80       14.12      8.54 o 
  -2 -16   1       42.50       56.48     15.32 o 
  -1 -16   1       19.97        7.69      5.51 o 
   0 -16   1        1.26       -2.77      3.72 o 
   1 -16   1        7.50       12.23      6.80 o 
  -7 -15   1        2.86       -5.49      8.02 o 
  -6 -15   1       30.61       42.89     14.41 o 
  -5 -15   1       10.97       13.55      7.53 o 
  -4 -15   1        5.34        5.20      5.88 o 
  -3 -15   1        4.65        6.30      3.80 o 
  -2 -15   1        1.30       20.10      9.23 o 
  -1 -15   1        8.78       15.02      8.36 o 
   0 -15   1       31.89       48.37     12.39 o 
   1 -15   1       12.50       14.76      7.61 o 
   2 -15   1        3.62       -2.43      4.90 o 
   3 -15   1       22.16        7.52      3.13 o 
  -8 -14   1        1.62        4.28      7.17 o 
  -7 -14   1        2.50       -9.13      9.13 o 
  -6 -14   1       77.51      102.55     19.85 o 
  -5 -14   1       80.74       97.89     18.64 o 
  -4 -14   1       15.46       22.82      8.60 o 
  -3 -14   1        1.77       -2.34      3.04 o 
  -2 -14   1       15.88        9.60      3.60 o 
  -1 -14   1        3.68        4.81      3.55 o 
   0 -14   1       42.76       59.78      9.37 o 
   1 -14   1      127.91      118.80     13.09 o 
   2 -14   1       67.13       90.52     21.17 o 
   3 -14   1        1.68       -2.57      4.35 o 
   4 -14   1        0.49       12.18      9.14 o 
   5 -14   1       38.78       48.17     13.60 o 
  -9 -13   1        0.16       -1.32      3.43 o 
  -8 -13   1       34.73       76.21     17.77 o 
  -7 -13   1        7.32       18.20     10.20 o 
  -6 -13   1       13.18       14.91      9.44 o 
  -5 -13   1        0.08       -1.18      2.42 o 
  -4 -13   1        0.19       -1.66      2.37 o 
  -3 -13   1       20.76       34.74      6.39 o 
  -2 -13   1       62.26       52.68      7.63 o 
  -1 -13   1       28.53       26.93      5.86 o 
   0 -13   1       33.82       37.14     10.59 o 
   1 -13   1        0.00        0.37      5.03 o 
   2 -13   1       43.11       47.64      7.99 o 
   3 -13   1        0.41        4.70      2.86 o 
   4 -13   1       56.11       55.03      8.82 o 
   5 -13   1       15.13       12.46      5.92 o 
   6 -13   1       45.55       52.59     14.03 o 
 -10 -12   1       10.47        1.17      2.97 o 
  -9 -12   1       38.74       29.31      8.33 o 
  -8 -12   1       13.45       10.13      4.74 o 
  -7 -12   1       32.14       28.56     12.07 o 
  -6 -12   1        4.98        4.54      5.89 o 
  -5 -12   1       10.54       11.36      5.83 o 
  -4 -12   1        0.09        0.32      2.45 o 
  -3 -12   1        0.07        0.52      2.03 o 
  -2 -12   1      133.87      141.55     15.69 o 
  -1 -12   1       75.52       70.94      9.10 o 
   0 -12   1       15.32       11.32      3.96 o 
   1 -12   1      121.40      111.51     11.30 o 
   2 -12   1        7.42        5.38      2.69 o 
   3 -12   1        0.41        3.74      4.84 o 
   4 -12   1        2.56        3.84      2.92 o 
   5 -12   1       30.68       32.06      7.50 o 
   6 -12   1       76.25       87.64     16.99 o 
   7 -12   1       25.03       55.00     14.77 o 
 -11 -11   1        4.15       10.87      5.50 o 
 -10 -11   1       30.27       27.31      7.89 o 
  -9 -11   1       11.14       12.58      5.33 o 
  -8 -11   1        7.87       14.15      7.06 o 
  -7 -11   1        0.90        0.43      3.46 o 
  -6 -11   1       97.09       88.40     16.21 o 
  -5 -11   1       63.23       74.49      8.23 o 
  -4 -11   1       53.27       45.59      4.85 o 
  -3 -11   1       17.53       35.90      4.31 o 
  -2 -11   1       30.30       21.95      3.39 o 
  -1 -11   1       67.81       56.95      7.75 o 
   0 -11   1        0.16        0.21      4.60 o 
   1 -11   1       91.19       90.82      9.69 o 
   2 -11   1      110.20      128.11     11.24 o 
   3 -11   1       52.62       47.63      7.08 o 
   4 -11   1        2.04        3.55      3.95 o 
   5 -11   1        0.40        1.61      2.48 o 
   6 -11   1        5.81       12.85      9.72 o 
   7 -11   1        2.20        2.43      5.12 o 
   8 -11   1       31.00       30.80     11.04 o 
 -11 -10   1        0.05        6.37      4.35 o 
 -10 -10   1        7.06        3.08      2.62 o 
  -9 -10   1       64.92       54.14     10.67 o 
  -8 -10   1       21.81       30.26      5.98 o 
  -7 -10   1       26.22       43.92     12.03 o 
  -6 -10   1        9.80       10.90      6.15 o 
  -5 -10   1      144.68      147.65     12.44 o 
  -4 -10   1      193.99      198.15     12.06 o 
  -3 -10   1      584.05      565.91     24.46 o 
  -2 -10   1      276.29      250.56     12.07 o 
  -1 -10   1      399.90      408.55     20.16 o 
   0 -10   1      428.37      422.92     28.00 o 
   1 -10   1      504.97      479.80     21.88 o 
   2 -10   1      108.25      100.49      9.31 o 
   3 -10   1       24.17       28.51      5.18 o 
   4 -10   1       20.73       25.98      4.98 o 
   5 -10   1       56.39       65.51      7.96 o 
   6 -10   1       14.72       14.69      4.27 o 
   7 -10   1       68.46       83.73     15.53 o 
   8 -10   1        7.45       -0.56      6.25 o 
 -11  -9   1       76.37       97.31     14.89 o 
 -10  -9   1       22.05       34.04      8.62 o 
  -9  -9   1        0.42        3.55      3.56 o 
  -8  -9   1        7.04        7.19      3.33 o 
  -7  -9   1        5.32        4.99      4.88 o 
  -6  -9   1        8.03        8.66      6.14 o 
  -5  -9   1      398.47      410.12     20.99 o 
  -4  -9   1      702.39      706.49     24.63 o 
  -3  -9   1       20.36       16.60      2.79 o 
  -2  -9   1       17.59       13.61      2.34 o 
  -1  -9   1      237.80      234.66     10.61 o 
   0  -9   1       11.18       10.14      3.11 o 
   1  -9   1       43.92       37.09      5.44 o 
   2  -9   1     2120.39     2018.70     48.22 o 
   3  -9   1       45.19       35.66      5.48 o 
   4  -9   1       79.95       91.63     15.52 o 
   5  -9   1        0.23       -0.71      2.42 o 
   6  -9   1       64.33       65.29      7.80 o 
   7  -9   1        9.53        8.94      3.13 o 
   8  -9   1       15.17       29.18     10.92 o 
   9  -9   1        2.69       27.43     10.38 o 
 -12  -8   1        3.04        5.05      4.49 o 
 -11  -8   1        3.60        0.56      3.43 o 
 -10  -8   1        0.00        0.24      3.15 o 
  -9  -8   1        5.12        5.29      2.63 o 
  -8  -8   1        1.50       -4.12      4.12 o 
  -7  -8   1      484.83      476.45     36.93 o 
  -6  -8   1        2.24       -0.24      4.16 o 
  -5  -8   1       38.65       32.74      5.76 o 
  -4  -8   1        3.91        5.04      2.30 o 
  -3  -8   1       11.50       11.35      1.94 o 
  -2  -8   1        1.67        4.55      1.29 o 
  -1  -8   1       14.14       11.25      1.84 o 
   0  -8   1       89.93       91.27      6.13 o 
   1  -8   1      409.50      426.60     17.36 o 
   2  -8   1       31.40       31.97      4.89 o 
   3  -8   1     3001.38     2956.18     61.48 o 
   4  -8   1        0.01       -0.92      2.02 o 
   5  -8   1       52.50       51.97      6.33 o 
   6  -8   1        2.47        5.64      2.40 o 
   7  -8   1        0.09        0.61      1.76 o 
   8  -8   1       48.23       54.89      7.56 o 
   9  -8   1      218.77      198.66     25.60 o 
 -12  -7   1        4.32        1.43      4.51 o 
 -11  -7   1        0.29       -3.27      4.25 o 
 -10  -7   1        6.66        4.45      3.33 o 
  -9  -7   1       52.69       51.54      9.90 o 
  -8  -7   1      303.02      288.68     14.50 o 
  -7  -7   1      380.94      416.27     20.47 o 
  -6  -7   1      581.84      578.03     38.12 o 
  -5  -7   1       77.48       84.24      8.51 o 
  -4  -7   1        7.98       16.16      3.35 o 
  -3  -7   1       29.41       19.57      3.06 o 
  -2  -7   1     1810.17     1869.13     72.11 o 
  -1  -7   1      622.68      683.29     17.28 o 
   0  -7   1      597.38      541.42     15.05 o 
   1  -7   1      275.17      284.22     18.62 o 
   2  -7   1       21.60       33.76      3.58 o 
   3  -7   1      216.68      233.03      9.53 o 
   4  -7   1      121.48      114.59      8.63 o 
   5  -7   1      508.99      490.41     19.53 o 
   6  -7   1      133.79      148.74     16.32 o 
   7  -7   1       53.87       47.19      5.12 o 
   8  -7   1      322.01      306.26     14.06 o 
   9  -7   1       44.33       50.76      7.93 o 
  10  -7   1       11.21       14.54      5.18 o 
 -12  -6   1        0.40        0.11      2.74 o 
 -11  -6   1        8.56        4.38      3.42 o 
 -10  -6   1      149.48      152.72     17.07 o 
  -9  -6   1       24.75       30.63      7.16 o 
  -8  -6   1       95.42      100.21      7.87 o 
  -7  -6   1      180.02      199.33     18.38 o 
  -6  -6   1        2.49       -0.64      2.00 o 
  -5  -6   1      412.04      385.43     17.69 o 
  -4  -6   1      158.25      149.20      7.88 o 
  -3  -6   1      919.26      937.16     21.51 o 
  -2  -6   1      105.32       74.93      4.98 o 
  -1  -6   1     1941.31     2005.26     31.62 o 
   0  -6   1      235.57      298.68      8.40 o 
   1  -6   1      135.76      105.02      5.45 o 
   2  -6   1     1584.72     1544.26     34.73 o 
   3  -6   1      735.00      717.19     20.10 o 
   4  -6   1      372.51      370.92     11.97 o 
   5  -6   1      323.24      304.53     13.34 o 
   6  -6   1      692.13      670.29     32.12 o 
   7  -6   1      237.48      230.64     18.75 o 
   8  -6   1       97.49      103.11     13.12 o 
   9  -6   1       27.40       34.23      8.08 o 
  10  -6   1        6.90        2.04      3.05 o 
  11  -6   1       10.78        8.08      4.48 o 
 -12  -5   1        1.38        2.43      2.71 o 
 -11  -5   1       11.21        2.98      3.66 o 
 -10  -5   1       27.92       28.09      6.62 o 
  -9  -5   1      173.04      198.15     18.25 o 
  -8  -5   1      166.58      194.18     16.65 o 
  -7  -5   1       48.35       53.33      5.44 o 
  -6  -5   1      208.59      224.45     12.60 o 
  -5  -5   1       13.94       10.88      2.66 o 
  -4  -5   1      264.45      291.01     13.78 o 
  -3  -5   1      878.50      928.81     27.21 o 
  -2  -5   1     1607.43     1654.93     43.29 o 
  -1  -5   1       27.66       34.79      3.24 o 
   0  -5   1      845.55      866.22     15.03 o 
   1  -5   1      258.01      287.36      7.47 o 
   2  -5   1     1334.11     1405.45     35.02 o 
   3  -5   1      116.33       94.38      9.51 o 
   4  -5   1      130.12      123.10     10.86 o 
   5  -5   1      213.31      237.87     11.13 o 
   6  -5   1      173.22      194.09     15.38 o 
   7  -5   1      536.75      479.65     26.76 o 
   8  -5   1        3.34        6.25      3.74 o 
   9  -5   1        4.58       -3.79      3.79 o 
  10  -5   1        7.52        3.75      3.57 o 
  11  -5   1       31.40       33.65      8.85 o 
 -13  -4   1        1.07       -4.96      4.96 o 
 -12  -4   1        1.43        1.47      3.12 o 
 -11  -4   1       12.09        9.90      4.91 o 
 -10  -4   1      141.21      152.22     16.21 o 
  -9  -4   1        0.86       -3.06      3.11 o 
  -8  -4   1      481.51      502.08     27.54 o 
  -7  -4   1      787.29      824.83     34.86 o 
  -6  -4   1      527.80      581.84     15.64 o 
  -5  -4   1      122.30      140.59      7.33 o 
  -4  -4   1       38.10       33.17      4.34 o 
  -3  -4   1      169.60      180.60      7.37 o 
  -2  -4   1       25.12       39.13      3.25 o 
  -1  -4   1       19.01       16.46      2.39 o 
   0  -4   1     2358.12     2317.18     45.87 o 
   1  -4   1      779.12      741.63     14.41 o 
   2  -4   1       30.60       20.00      1.95 o 
   3  -4   1        9.76       10.53      1.89 o 
   4  -4   1      353.60      320.51     16.97 o 
   5  -4   1     1226.52     1182.47     71.71 o 
   6  -4   1       76.85       67.75      8.30 o 
   7  -4   1      442.61      425.98     23.73 o 
   8  -4   1       34.26       47.63      7.98 o 
   9  -4   1       26.66       34.72      7.07 o 
  10  -4   1        0.12       -0.66      2.79 o 
  11  -4   1       20.10       19.41      6.44 o 
 -13  -3   1        0.01        4.89      4.91 o 
 -12  -3   1       51.51       54.11     10.49 o 
 -11  -3   1        1.87       -2.61      4.44 o 
 -10  -3   1      113.12       99.50     12.56 o 
  -9  -3   1       74.03       61.96      9.45 o 
  -8  -3   1        2.52       -0.91      2.78 o 
  -7  -3   1        0.78       -0.61      2.28 o 
  -6  -3   1      263.14      250.13     10.64 o 
  -5  -3   1        3.34        3.18      1.02 o 
  -4  -3   1     1571.53     1672.52     30.00 o 
  -3  -3   1      899.66      919.67     23.61 o 
  -2  -3   1     3223.25     3019.28     67.80 o 
  -1  -3   1      625.41      616.93     13.19 o 
   0  -3   1      218.85      239.70      6.59 o 
   1  -3   1     4277.84     4112.76     67.24 o 
   2  -3   1     2263.16     2170.72     38.61 o 
   3  -3   1    14285.17    14471.85    220.72 o 
   4  -3   1     2689.30     2676.49     85.80 o 
   5  -3   1        6.56        6.72      2.77 o 
   6  -3   1       61.59       65.93      5.63 o 
   7  -3   1        0.50        0.26      1.94 o 
   8  -3   1        4.35        5.46      3.03 o 
   9  -3   1      121.45      117.07     13.16 o 
  10  -3   1      118.70      132.17     14.90 o 
  11  -3   1       75.94       87.87     12.81 o 
  12  -3   1       15.10       24.69      6.93 o 
 -12  -2   1        0.89        2.16      4.36 o 
 -11  -2   1      114.69       82.67     12.32 o 
 -10  -2   1       12.82       10.91      4.78 o 
  -9  -2   1       18.47       19.34      4.89 o 
  -8  -2   1        0.25       -0.87      2.39 o 
  -7  -2   1      189.34      198.33     14.91 o 
  -6  -2   1       33.34       31.28      4.23 o 
  -5  -2   1        1.28        0.29      1.21 o 
  -4  -2   1      298.50      298.45      8.85 o 
  -3  -2   1     1027.02     1041.75     46.50 o 
  -2  -2   1       22.14       26.97      2.91 o 
  -1  -2   1       87.23       95.68      4.71 o 
   0  -2   1      629.41      635.27     41.07 o 
   1  -2   1     2063.93     2155.47     55.86 o 
   2  -2   1    20521.95    20606.75    435.07 o 
   3  -2   1     6050.40     6268.12     98.85 o 
   4  -2   1        8.80       12.45      1.98 o 
   5  -2   1      287.66      290.98     10.80 o 
   6  -2   1      132.08      116.98      7.17 o 
   7  -2   1      176.00      185.43     11.36 o 
   8  -2   1      104.79      115.98     11.84 o 
   9  -2   1      217.79      249.64     18.86 o 
  10  -2   1       19.71       21.82      6.60 o 
  11  -2   1        5.66       15.57      5.93 o 
  12  -2   1        1.67       -2.08      3.60 o 
 -12  -1   1       31.72       42.17      9.37 o 
 -11  -1   1        3.52       -0.47      2.03 o 
 -10  -1   1       29.16       34.67      7.11 o 
  -9  -1   1      145.26      135.96     13.90 o 
  -8  -1   1       68.74       55.47      8.27 o 
  -7  -1   1      303.69      298.30     18.43 o 
  -6  -1   1        0.23        1.70      1.06 o 
  -5  -1   1      347.84      305.17     21.48 o 
  -4  -1   1       18.14       18.55      2.64 o 
  -3  -1   1     2656.21     2714.85     66.19 o 
  -2  -1   1     1286.37     1294.60     33.76 o 
   1  -1   1      320.16      362.00     10.53 o 
   2  -1   1     4393.40     4258.63     93.99 o 
   3  -1   1      325.29      331.56     12.40 o 
   4  -1   1      522.44      516.87     14.17 o 
   5  -1   1        0.12        2.45      1.07 o 
   6  -1   1      438.94      427.71     16.30 o 
   7  -1   1       21.42       18.83      3.45 o 
   8  -1   1      292.54      282.80     19.26 o 
   9  -1   1        4.52        8.07      4.17 o 
  10  -1   1        6.42        4.58      3.47 o 
  11  -1   1       15.05       16.15      5.11 o 
  12  -1   1        0.07        2.45      3.32 o 
 -12   0   1        0.02        8.90      6.02 o 
 -11   0   1       22.33       27.73      7.08 o 
 -10   0   1       68.61       71.16     10.79 o 
  -9   0   1      199.90      200.52     17.10 o 
  -8   0   1       85.95       78.11     11.20 o 
  -7   0   1      740.18      695.27     25.97 o 
  -6   0   1      580.12      577.51     15.18 o 
  -5   0   1     1663.69     1782.15     37.40 o 
  -4   0   1        9.33        8.59      1.88 o 
  -3   0   1     4306.83     3822.68     88.99 o 
  -2   0   1     2807.16     2891.59     66.72 o 
   2   0   1     2787.71     2859.45     62.69 o 
   3   0   1        5.42        7.67      5.93 o 
   4   0   1     1532.52     1485.18     29.76 o 
   5   0   1     1726.21     1766.53     29.91 o 
   6   0   1      369.13      354.86     12.07 o 
   7   0   1       44.69       46.55      4.48 o 
   8   0   1       13.47       17.67      3.89 o 
   9   0   1      412.77      406.78     24.01 o 
  10   0   1      150.67      147.19     14.75 o 
  11   0   1       81.44       84.08     12.15 o 
  12   0   1       22.98       17.94      6.17 o 
 -12   1   1       60.55       83.08     13.33 o 
 -11   1   1        1.02        0.64      3.38 o 
 -10   1   1       13.89       15.82      4.94 o 
  -9   1   1       38.78       34.49      6.97 o 
  -8   1   1      201.87      215.85     12.88 o 
  -7   1   1      112.33      122.33      8.87 o 
  -6   1   1      209.19      229.77      9.18 o 
  -5   1   1      109.40      117.31      9.56 o 
  -4   1   1       83.89      115.70      8.71 o 
  -3   1   1      259.58      269.71     12.29 o 
  -2   1   1     1115.37     1176.75     31.20 o 
  -1   1   1      395.93      400.80     12.36 o 
   2   1   1     3575.46     3959.49     63.36 o 
   3   1   1      167.12      164.38      5.58 o 
   4   1   1      718.49      774.12     13.68 o 
   5   1   1      187.30      235.97     16.21 o 
   6   1   1      723.42      729.43     21.60 o 
   7   1   1      137.22      128.37      8.81 o 
   8   1   1       37.95       32.78      5.70 o 
   9   1   1       77.52       76.12      9.82 o 
  10   1   1        3.66        5.81      3.75 o 
  11   1   1       18.77       30.30      7.30 o 
  12   1   1        2.17        8.81      5.02 o 
  13   1   1        1.40        2.93      4.05 o 
 -12   2   1       34.38       28.82      7.85 o 
 -11   2   1        3.94        3.30      2.89 o 
 -10   2   1        0.61        0.58      2.43 o 
  -9   2   1       45.33       55.42      9.22 o 
  -8   2   1       12.21       11.50      4.21 o 
  -7   2   1       61.36       55.93      6.48 o 
  -6   2   1       89.44       66.82      8.04 o 
  -5   2   1      141.56      153.95     11.46 o 
  -4   2   1      386.60      353.04     20.89 o 
  -3   2   1        2.91        2.26      1.50 o 
  -2   2   1    12990.28    12872.12    276.35 o 
  -1   2   1      122.35      127.37      6.86 o 
   0   2   1     3098.86     2853.93     65.20 o 
   2   2   1     5607.32     5607.39    127.99 o 
   3   2   1        0.01       -0.93      1.08 o 
   4   2   1        1.58        2.77      1.63 o 
   5   2   1      499.74      545.04     14.06 o 
   6   2   1      326.35      340.12     18.55 o 
   7   2   1      132.27      120.43      8.56 o 
   8   2   1      366.99      355.65     21.03 o 
   9   2   1       10.03        4.41      2.33 o 
  10   2   1       69.36       62.62      9.48 o 
  11   2   1        0.43        1.72      3.05 o 
  12   2   1        0.93       -2.93      3.57 o 
  13   2   1        1.07       -4.84      4.84 o 
 -12   3   1        5.07        2.24      2.50 o 
 -11   3   1        4.15        5.40      3.07 o 
 -10   3   1       61.25       69.26     11.03 o 
  -9   3   1      446.87      498.08     29.32 o 
  -8   3   1        0.65        2.68      2.65 o 
  -7   3   1       58.93       56.42      8.13 o 
  -6   3   1        0.02        3.84      3.24 o 
  -5   3   1       81.89       82.83      6.02 o 
  -4   3   1       60.79       61.21      6.82 o 
  -3   3   1     4138.17     4373.15    104.08 o 
  -2   3   1     2099.03     1992.62     52.10 o 
  -1   3   1     3002.36     2893.69     69.81 o 
   0   3   1     5317.69     5322.18    128.02 o 
   1   3   1    17617.03    16589.62    242.39 o 
   2   3   1      177.44      163.86      6.48 o 
   3   3   1     5253.72     5350.68    211.14 o 
   4   3   1      161.08      116.28      7.78 o 
   5   3   1      585.43      754.22     17.59 o 
   6   3   1      542.04      546.94     15.32 o 
   7   3   1      125.64      116.42     11.15 o 
   8   3   1       80.96       73.34      9.51 o 
   9   3   1       32.86       26.81      5.80 o 
  10   3   1        7.05        3.03      2.90 o 
  11   3   1       13.14       16.29      5.94 o 
  12   3   1       89.53      120.75     14.94 o 
  13   3   1        4.51       10.33      4.84 o 
 -11   4   1        2.12       -3.88      3.88 o 
 -10   4   1        2.22       -3.92      3.92 o 
  -9   4   1        0.87       -1.97      3.70 o 
  -8   4   1       18.75       10.69      3.93 o 
  -7   4   1      128.85      131.36     13.10 o 
  -6   4   1      334.00      328.67     20.10 o 
  -5   4   1     1005.44      931.43     24.74 o 
  -4   4   1      446.74      505.32     22.87 o 
  -3   4   1     1394.15     1525.34     31.90 o 
  -2   4   1      105.99       86.92      7.81 o 
  -1   4   1        1.52        2.85      1.76 o 
   0   4   1      310.16      337.76      9.99 o 
   1   4   1     2909.47     2989.89     41.42 o 
   2   4   1     1086.43     1122.43     27.53 o 
   3   4   1       18.81       41.54      3.83 o 
   4   4   1     3101.23     3390.50    201.47 o 
   5   4   1       92.67      107.43      5.37 o 
   6   4   1        3.79        4.58      1.30 o 
   7   4   1       89.34       65.93      5.25 o 
   8   4   1      436.97      410.09     23.67 o 
   9   4   1      146.66      117.87     12.87 o 
  10   4   1      103.72       94.13     12.11 o 
  11   4   1        2.41       -0.02      3.31 o 
  12   4   1        6.11       13.72      5.45 o 
  13   4   1        0.12       -5.19      5.19 o 
 -11   5   1        0.54       -0.04      3.40 o 
 -10   5   1        8.81        8.82      4.76 o 
  -9   5   1        2.22        1.28      3.68 o 
  -8   5   1        0.05       -0.19      2.46 o 
  -7   5   1       87.04       80.38     10.73 o 
  -6   5   1       12.44       18.82      4.96 o 
  -5   5   1      624.60      630.10     29.18 o 
  -4   5   1     3088.52     3179.67     60.01 o 
  -3   5   1       11.44       16.84      3.62 o 
  -2   5   1      265.25      298.52     15.53 o 
  -1   5   1        0.25        0.31      1.73 o 
   0   5   1      129.54      145.07      6.84 o 
   1   5   1      372.35      391.83     20.28 o 
   2   5   1      335.93      324.31      8.87 o 
   3   5   1      953.29     1059.17     26.06 o 
   4   5   1     1636.45     1636.23     39.64 o 
   5   5   1        6.15       11.33      2.08 o 
   6   5   1       15.44        9.29      3.40 o 
   7   5   1        2.79        3.90      1.56 o 
   8   5   1       48.15       42.09      5.28 o 
   9   5   1       72.37       61.65      9.48 o 
  10   5   1       76.31       82.83     11.71 o 
  11   5   1        5.41        1.79      2.82 o 
  12   5   1       15.50       13.25      4.95 o 
  13   5   1       10.51        8.96      4.86 o 
 -11   6   1        9.04        7.49      5.66 o 
 -10   6   1       42.23       36.06      8.70 o 
  -9   6   1       78.56       71.19     11.90 o 
  -8   6   1       74.86       78.15     11.54 o 
  -7   6   1        8.32        2.66      3.77 o 
  -6   6   1        1.71        3.53      3.27 o 
  -5   6   1       79.11       87.29     10.68 o 
  -4   6   1        4.92        5.66      3.20 o 
  -3   6   1       49.64       37.76      3.45 o 
  -2   6   1      257.19      205.48      9.97 o 
  -1   6   1      473.33      473.68     15.35 o 
   0   6   1        2.53        9.37      2.20 o 
   1   6   1      423.23      395.50     17.28 o 
   2   6   1      383.51      420.42     10.77 o 
   3   6   1       17.77       18.84      2.47 o 
   4   6   1       77.73       69.68      6.26 o 
   5   6   1     1099.62     1155.52     26.34 o 
   6   6   1      203.74      191.12     20.05 o 
   7   6   1      746.04      822.22     49.16 o 
   8   6   1        7.10        4.06      3.42 o 
   9   6   1       46.64       66.47     10.10 o 
  10   6   1       46.85       36.06      8.33 o 
  11   6   1        0.69       -5.47      5.47 o 
  12   6   1        0.12       -5.41      5.41 o 
  13   6   1       13.27        9.05      3.68 o 
 -10   7   1       36.10       36.31      8.99 o 
  -9   7   1        0.78        8.71      5.86 o 
  -8   7   1       87.26       57.43     10.50 o 
  -7   7   1        0.28        0.77      3.24 o 
  -6   7   1       35.43       46.47      8.50 o 
  -5   7   1      561.08      569.66     20.57 o 
  -4   7   1     1095.60     1101.01     41.01 o 
  -3   7   1      154.41      152.12      9.55 o 
  -2   7   1       78.74       79.52      5.25 o 
  -1   7   1       67.48       61.99      5.08 o 
   0   7   1       22.83       35.68      4.07 o 
   1   7   1     1748.01     1916.92     53.79 o 
   2   7   1     1009.96     1038.58     42.41 o 
   3   7   1      472.27      461.73     20.20 o 
   4   7   1       35.22       36.70      4.94 o 
   5   7   1       18.63       28.26      4.39 o 
   6   7   1       35.74       31.11      5.03 o 
   7   7   1       99.97       99.90     10.00 o 
   8   7   1      257.04      234.63     19.04 o 
   9   7   1       41.09       26.05      6.21 o 
  10   7   1       24.37       29.22      7.44 o 
  11   7   1        4.47       -1.37      3.47 o 
  12   7   1        0.97       -4.57      4.57 o 
  13   7   1        0.46       10.03      6.06 o 
 -10   8   1        4.34        7.85      5.80 o 
  -9   8   1       13.13       18.31      5.54 o 
  -8   8   1      107.26      100.01      9.75 o 
  -7   8   1      164.12      162.17     11.99 o 
  -6   8   1       49.44       37.60      7.32 o 
  -5   8   1        6.94        7.08      2.15 o 
  -4   8   1       83.94       72.55      7.33 o 
  -3   8   1        0.06       -1.73      2.53 o 
  -2   8   1       23.89       22.06      3.57 o 
  -1   8   1      111.52       97.80      7.50 o 
   0   8   1      274.27      279.75     10.41 o 
   1   8   1        5.24        4.02      1.62 o 
   2   8   1        0.88        0.20      0.90 o 
   3   8   1      339.84      332.12     10.76 o 
   4   8   1      356.94      365.58     12.40 o 
   5   8   1      305.01      311.17     16.37 o 
   6   8   1      260.52      264.19     15.49 o 
   7   8   1      150.13      168.42     12.91 o 
   8   8   1       32.95       31.73      5.55 o 
   9   8   1       55.93       74.41     11.28 o 
  10   8   1       17.06       15.51      5.41 o 
  11   8   1        4.11        3.33      2.95 o 
  12   8   1        2.72        4.37      4.76 o 
  -9   9   1       74.45       56.31     13.12 o 
  -8   9   1       18.17       26.20      5.39 o 
  -7   9   1       76.48       83.03      9.12 o 
  -6   9   1       63.91       60.49      7.48 o 
  -5   9   1       37.49       34.98      5.51 o 
  -4   9   1        0.00       -1.28      3.90 o 
  -3   9   1       77.63       78.83      7.71 o 
  -2   9   1     2626.59     2616.73     56.56 o 
  -1   9   1      855.21      815.41     25.86 o 
   0   9   1      664.88      679.94     23.09 o 
   1   9   1      128.98      141.78     10.25 o 
   2   9   1        2.96        3.81      1.15 o 
   3   9   1        0.10        1.75      1.42 o 
   4   9   1       61.52       59.05      4.72 o 
   5   9   1       37.17       37.16      6.34 o 
   6   9   1      376.44      382.80     35.53 o 
   7   9   1        1.55        1.58      2.71 o 
   8   9   1        0.02        7.70      5.94 o 
   9   9   1        0.23       -0.34      2.69 o 
  10   9   1        0.04        1.77      2.43 o 
  11   9   1        8.69       16.12      6.89 o 
  12   9   1        1.60        4.66      4.11 o 
  -8  10   1        5.93       13.01      6.46 o 
  -7  10   1       61.90       60.54      8.19 o 
  -6  10   1       11.10       14.24      4.08 o 
  -5  10   1        7.53        2.71      4.72 o 
  -4  10   1       51.41       55.43      6.95 o 
  -3  10   1        8.26        2.47      1.87 o 
  -2  10   1     1038.75     1066.64     32.53 o 
  -1  10   1      706.30      678.60     24.57 o 
   0  10   1        2.56       -1.91      2.67 o 
   1  10   1       20.67       25.25      7.46 o 
   2  10   1      133.77      122.33      9.57 o 
   3  10   1      456.69      418.10     17.21 o 
   4  10   1        7.57        2.95      1.48 o 
   5  10   1      308.58      274.25     38.62 o 
   6  10   1       10.92       14.11      3.77 o 
   7  10   1       59.60       48.93     12.42 o 
   8  10   1        0.03       -2.22      3.34 o 
   9  10   1       21.64       21.05      5.28 o 
  10  10   1       73.05       80.74     12.93 o 
  11  10   1        4.71        6.88      4.45 o 
  12  10   1       41.23       58.36     12.25 o 
  -8  11   1       31.60       35.24     11.47 o 
  -7  11   1       13.24        9.73      5.30 o 
  -6  11   1       31.39       26.86      5.92 o 
  -5  11   1        9.86        2.33      2.31 o 
  -4  11   1       47.67       49.79      7.16 o 
  -3  11   1       32.14       32.47      5.86 o 
  -2  11   1       58.83       48.64     10.99 o 
  -1  11   1      327.66      328.25     17.54 o 
   0  11   1       83.73       94.33      9.18 o 
   1  11   1        9.40        3.37      3.02 o 
   2  11   1        5.76        3.71      3.88 o 
   3  11   1      202.14      189.88     10.50 o 
   4  11   1       73.66       60.36      8.04 o 
   5  11   1        0.53        1.62      2.08 o 
   6  11   1        1.26        1.07      4.79 o 
   7  11   1        1.95        4.24      6.00 o 
   8  11   1        0.25       -7.65      8.86 o 
   9  11   1        4.09        4.53      5.10 o 
  10  11   1       25.42       35.72      9.19 o 
  11  11   1       29.76       21.75      7.49 o 
  -7  12   1       20.62       32.85     10.33 o 
  -6  12   1        0.01       -2.37      2.37 o 
  -5  12   1      163.23      177.56     14.45 o 
  -4  12   1       29.50       33.61      8.27 o 
  -3  12   1       12.96       15.65      4.57 o 
  -2  12   1        5.76        8.74      3.38 o 
  -1  12   1      160.13      144.37     12.26 o 
   0  12   1      157.39      150.80     12.78 o 
   1  12   1        0.08       -2.84      2.84 o 
   2  12   1       16.25       11.98      3.15 o 
   3  12   1       69.79       62.99      7.05 o 
   4  12   1       68.78       60.19     14.37 o 
   5  12   1       39.60       32.80     10.23 o 
   6  12   1       50.62       49.41     13.00 o 
   7  12   1       20.93       15.58      7.62 o 
   8  12   1        1.76       -7.42      8.25 o 
   9  12   1        3.46       -3.94      4.82 o 
  10  12   1        0.07       -1.39      3.47 o 
  -6  13   1        9.52       19.74      9.08 o 
  -5  13   1        2.33        4.41      4.12 o 
  -4  13   1        9.85        8.40      3.91 o 
  -3  13   1      138.34      132.83     12.69 o 
  -2  13   1       90.88      101.10     13.38 o 
  -1  13   1        0.96       -3.77      3.77 o 
   0  13   1        0.65       -4.20      4.20 o 
   1  13   1        7.34        7.66      3.71 o 
   2  13   1      148.96      136.60     11.53 o 
   3  13   1        4.40        7.69      2.96 o 
   4  13   1       47.22       45.03      6.61 o 
   5  13   1        2.96        0.91      4.04 o 
   6  13   1       38.99       36.61     11.96 o 
   7  13   1       19.19       31.95     11.48 o 
   8  13   1        3.55        0.64      3.65 o 
   9  13   1       18.14       38.16     13.39 o 
  10  13   1        7.25        2.55      3.94 o 
  -5  14   1        4.60       -6.33      6.61 o 
  -4  14   1        0.57        2.93      3.39 o 
  -3  14   1        1.65        2.20      4.13 o 
  -2  14   1        0.70       -1.44      4.77 o 
  -1  14   1        1.63        3.04      3.10 o 
   0  14   1       68.03       83.32     10.75 o 
   1  14   1       12.65       17.51      4.84 o 
   2  14   1        5.75        4.17      2.11 o 
   3  14   1        8.79        2.00      3.71 o 
   4  14   1        0.32        2.31      7.61 o 
   5  14   1        3.47       -5.44      6.34 o 
   6  14   1        2.44        8.28      5.96 o 
   7  14   1        0.97       -5.42      7.55 o 
   8  14   1       51.10       51.04     15.52 o 
   9  14   1        1.44        6.66      5.95 o 
  -3  15   1        2.41       -6.09      7.67 o 
  -2  15   1       10.53       20.97      8.97 o 
  -1  15   1       14.27       12.15      6.84 o 
   0  15   1        2.61        2.08      2.96 o 
   1  15   1       26.96       23.14      8.43 o 
   2  15   1        2.17        9.59      5.20 o 
   3  15   1        8.43        2.05      4.36 o 
   4  15   1        1.30        5.39      6.15 o 
   5  15   1        2.55       -0.66      4.66 o 
   6  15   1       85.38      110.55     21.66 o 
   7  15   1        0.74        1.97      5.75 o 
  -2  16   1       31.50       27.85      9.45 o 
  -1  16   1       19.65       19.77      9.77 o 
   0  16   1       10.94        6.95      5.16 o 
   1  16   1       10.78        3.60      5.74 o 
   2  16   1        2.42       12.06      7.88 o 
   3  16   1       24.34       13.15      6.62 o 
   4  16   1       14.86        9.67      7.34 o 
   5  16   1       97.12      123.36     22.75 o 
   6  16   1        0.74        5.66      6.20 o 
   1  17   1       20.99       24.41      8.35 o 
   2  17   1        1.37       -4.49      4.68 o 
   3  17   1        1.63        0.37      5.41 o 
  -5 -16   2        1.38        6.42      9.54 o 
  -4 -16   2       21.37       32.86     12.49 o 
  -3 -16   2       25.27       25.45     11.04 o 
  -2 -16   2        0.01       -2.14      5.59 o 
  -1 -16   2        2.16       -6.46      6.46 o 
   0 -16   2        2.91       -1.67      5.77 o 
   1 -16   2        9.61        4.73      3.94 o 
  -7 -15   2        0.10       -3.62      7.71 o 
  -6 -15   2       40.81       36.23     11.65 o 
  -5 -15   2       26.81       32.61     11.43 o 
  -4 -15   2        2.28       -3.65      6.87 o 
  -3 -15   2        2.63       -5.46      5.46 o 
  -2 -15   2        0.31        2.79      4.13 o 
  -1 -15   2        0.01       -0.43      4.21 o 
   0 -15   2        3.06        0.19      3.68 o 
   1 -15   2       40.81       34.56     10.68 o 
   2 -15   2       78.99       70.68     11.10 o 
   3 -15   2        6.03       29.12     11.49 o 
  -8 -14   2       12.58       11.43      7.79 o 
  -7 -14   2      105.11      102.74     21.08 o 
  -6 -14   2        0.03        5.64      6.61 o 
  -5 -14   2        0.47        2.15      7.07 o 
  -4 -14   2        9.55        2.31      5.26 o 
  -3 -14   2       15.13       14.36      4.84 o 
  -2 -14   2       16.60       22.09      5.28 o 
  -1 -14   2       62.82       69.79      9.97 o 
   0 -14   2       30.11       27.13      7.03 o 
   1 -14   2      116.98      121.43     13.40 o 
   2 -14   2        2.36        3.29     10.04 o 
   3 -14   2       16.18       20.49      6.23 o 
   4 -14   2       18.13       35.02     11.63 o 
  -9 -13   2        0.14       -5.47      5.47 o 
  -8 -13   2        0.49       -6.33      8.01 o 
  -7 -13   2       13.91       36.09     12.55 o 
  -6 -13   2        2.80        7.87      8.47 o 
  -5 -13   2      107.16      136.25     18.67 o 
  -4 -13   2       42.89       57.01      8.10 o 
  -3 -13   2        2.01        4.44      2.68 o 
  -2 -13   2        1.43        1.87      2.39 o 
  -1 -13   2        0.04        2.52      3.63 o 
   0 -13   2      155.98      174.23     15.57 o 
   1 -13   2       25.06       25.66      6.46 o 
   2 -13   2       36.85       45.26      7.88 o 
   3 -13   2       22.91       27.36      6.23 o 
   4 -13   2       10.71        6.41     16.72 o 
   5 -13   2        1.52       16.64      7.15 o 
   6 -13   2       37.13       50.11     13.90 o 
 -10 -12   2        1.43       -0.88      4.84 o 
  -9 -12   2        6.77        0.25      4.11 o 
  -8 -12   2       11.63       17.53      9.42 o 
  -7 -12   2        2.07       10.24      6.83 o 
  -6 -12   2       23.04       35.16     10.96 o 
  -5 -12   2      111.78      131.71     11.90 o 
  -4 -12   2        0.36        1.62      2.29 o 
  -3 -12   2       13.84       16.58      4.72 o 
  -2 -12   2       13.80       14.42      4.41 o 
  -1 -12   2      242.39      254.08     17.69 o 
   0 -12   2      129.15      127.91     16.68 o 
   1 -12   2       60.24       63.29      8.84 o 
   2 -12   2        0.08       -2.80      2.80 o 
   3 -12   2       35.55       35.25      6.48 o 
   4 -12   2        0.52       -2.24      4.77 o 
   5 -12   2       22.15       23.99      5.67 o 
   6 -12   2       48.16       63.90     15.05 o 
   7 -12   2        0.00       -7.44      7.44 o 
 -10 -11   2        2.11       -0.52      3.12 o 
  -9 -11   2        4.06        2.47      3.46 o 
  -8 -11   2       27.73       32.19      6.79 o 
  -7 -11   2       46.95       55.97     14.30 o 
  -6 -11   2      180.95      191.58     24.73 o 
  -5 -11   2        4.17        0.71      4.93 o 
  -4 -11   2        0.23       -2.61      5.06 o 
  -3 -11   2      362.83      336.65     16.86 o 
  -2 -11   2        7.98        3.13      3.12 o 
  -1 -11   2       28.15       38.35      6.74 o 
   0 -11   2      232.86      233.88     16.24 o 
   1 -11   2       66.08       51.87     11.10 o 
   2 -11   2        5.92        5.39      3.06 o 
   3 -11   2       12.23       11.47      5.81 o 
   4 -11   2       12.48       20.53      8.54 o 
   5 -11   2        5.36        7.08      3.58 o 
   6 -11   2      112.75      159.04     21.75 o 
   7 -11   2        0.03       -2.21      7.26 o 
 -11 -10   2       72.03       89.45     15.15 o 
 -10 -10   2        3.81        0.37      3.20 o 
  -9 -10   2        3.87        4.42      4.01 o 
  -8 -10   2        4.64        1.49      3.10 o 
  -7 -10   2        0.12       -0.61      4.24 o 
  -6 -10   2       74.74       55.51     12.69 o 
  -5 -10   2      177.88      184.19     10.83 o 
  -4 -10   2      661.56      625.95     41.05 o 
  -3 -10   2      402.57      381.29     19.61 o 
  -2 -10   2      302.96      285.74     12.47 o 
  -1 -10   2        6.03        5.89      2.69 o 
   0 -10   2        3.37       -4.53      4.53 o 
   1 -10   2      114.18      123.12     10.72 o 
   2 -10   2      252.92      238.47     14.80 o 
   3 -10   2       28.30       34.34      5.90 o 
   4 -10   2      377.80      372.11     20.10 o 
   5 -10   2       54.13       51.81      8.95 o 
   6 -10   2       17.06       17.72      4.82 o 
   7 -10   2        0.47       13.43      7.25 o 
   8 -10   2       87.19       77.22     15.98 o 
 -11  -9   2        0.14        1.79      3.32 o 
 -10  -9   2        1.47       -3.84      3.84 o 
  -9  -9   2        4.50        6.54      4.11 o 
  -8  -9   2        4.42        3.78      2.84 o 
  -7  -9   2      109.64      107.11     18.12 o 
  -6  -9   2      163.81      154.31     20.28 o 
  -5  -9   2     1084.13     1112.55     30.87 o 
  -4  -9   2      122.58      120.29      8.12 o 
  -3  -9   2      154.44      159.85      8.98 o 
  -2  -9   2        3.57        2.71      1.79 o 
  -1  -9   2      426.61      408.17     14.73 o 
   0  -9   2      565.56      539.45     22.65 o 
   1  -9   2     1065.44     1071.85     32.63 o 
   2  -9   2      653.26      664.43     24.41 o 
   3  -9   2       37.16       49.59      6.20 o 
   4  -9   2        4.12        3.27      2.26 o 
   5  -9   2       51.00       46.84      6.87 o 
   6  -9   2        4.95        6.49      3.00 o 
   7  -9   2      144.23      155.57     14.06 o 
   8  -9   2        1.86        0.69      3.56 o 
   9  -9   2      130.59      159.40     23.52 o 
 -12  -8   2        0.04       -3.32      4.52 o 
 -11  -8   2        0.20        4.88      3.90 o 
 -10  -8   2        7.98        7.84      4.41 o 
  -9  -8   2       13.43        9.60      4.12 o 
  -8  -8   2        4.77        1.36      2.11 o 
  -7  -8   2       30.12       32.42      5.68 o 
  -6  -8   2      453.87      430.48     22.54 o 
  -5  -8   2     1969.08     1853.87     50.00 o 
  -4  -8   2       97.60       89.64      6.85 o 
  -3  -8   2      308.62      331.58     13.85 o 
  -2  -8   2       13.83        7.93      2.08 o 
  -1  -8   2      402.64      381.80     15.71 o 
   0  -8   2      541.11      508.02     13.39 o 
   1  -8   2      302.06      305.01     11.48 o 
   2  -8   2      294.23      289.91     14.42 o 
   3  -8   2       19.18       40.90     11.10 o 
   4  -8   2        0.36       -0.34      2.20 o 
   5  -8   2       54.46       57.01      6.63 o 
   6  -8   2        3.89       -4.02      6.36 o 
   7  -8   2      114.32      112.59     10.00 o 
   8  -8   2      114.93      112.70     18.15 o 
   9  -8   2       17.66        2.30      6.03 o 
 -12  -7   2        0.59       -1.62      4.04 o 
 -11  -7   2       12.90        8.20      4.44 o 
 -10  -7   2       59.86       82.61     12.98 o 
  -9  -7   2       49.96       71.78     11.40 o 
  -8  -7   2       30.03       26.51      5.42 o 
  -7  -7   2       50.54       69.73     10.53 o 
  -6  -7   2      181.31      188.36     15.18 o 
  -5  -7   2      120.09      135.43     16.20 o 
  -4  -7   2      264.42      297.22     12.47 o 
  -3  -7   2      381.37      384.98     15.52 o 
  -2  -7   2     1192.44     1245.46     27.24 o 
  -1  -7   2       63.01       46.91      4.47 o 
   0  -7   2       36.62       39.78      3.90 o 
   1  -7   2       34.34       23.39      3.17 o 
   2  -7   2      276.11      269.14     15.36 o 
   3  -7   2     3384.41     3350.52     68.72 o 
   4  -7   2      324.33      347.02     15.41 o 
   5  -7   2       30.67       33.91      4.82 o 
   6  -7   2       14.31       15.68      3.64 o 
   7  -7   2      251.63      245.16     14.52 o 
   8  -7   2       21.10       19.38      5.86 o 
   9  -7   2        3.44        4.86      2.34 o 
  10  -7   2       28.14       42.58      7.79 o 
 -12  -6   2        6.94       11.56      5.47 o 
 -11  -6   2        0.01       -4.29      4.67 o 
 -10  -6   2       21.38       22.51      7.05 o 
  -9  -6   2        1.48        2.69      2.56 o 
  -8  -6   2       83.18       66.86      9.95 o 
  -7  -6   2        2.81        2.80      3.15 o 
  -6  -6   2        6.14       16.80      3.89 o 
  -5  -6   2      171.66      166.17     11.89 o 
  -4  -6   2        1.44        2.51      1.57 o 
  -3  -6   2       42.01       55.11      4.87 o 
  -2  -6   2       89.35      104.40      6.28 o 
  -1  -6   2     3142.33     3291.48     76.44 o 
   0  -6   2      713.12      717.76     17.01 o 
   1  -6   2        3.32        1.89      1.04 o 
   2  -6   2      154.44      142.17      8.37 o 
   3  -6   2      102.72       86.48      6.62 o 
   4  -6   2      125.35      130.60      6.70 o 
   5  -6   2        4.87        0.31      2.85 o 
   6  -6   2      646.26      687.16     19.10 o 
   7  -6   2      343.82      317.18     17.17 o 
   8  -6   2      144.15      165.98     13.04 o 
   9  -6   2        0.94        0.53      2.55 o 
  10  -6   2        0.08      -10.68     11.26 o 
 -12  -5   2        0.18        0.51      2.32 o 
 -11  -5   2        0.60       -4.61      4.61 o 
 -10  -5   2       92.45       87.76     12.68 o 
  -9  -5   2        0.36        5.38      4.30 o 
  -8  -5   2      360.75      373.96     24.28 o 
  -7  -5   2     1757.28     1693.41     37.45 o 
  -6  -5   2      200.66      190.30     11.50 o 
  -5  -5   2      336.79      336.87     12.74 o 
  -4  -5   2        0.07        3.00      2.05 o 
  -3  -5   2      194.68      185.11      8.44 o 
  -2  -5   2       70.54       79.28      5.31 o 
  -1  -5   2       16.08       25.62      4.21 o 
   0  -5   2       36.19       42.35      2.94 o 
   1  -5   2      116.27      114.13      5.31 o 
   2  -5   2      189.37      159.81      6.47 o 
   3  -5   2     1161.65     1180.69     22.54 o 
   4  -5   2      707.91      718.98     17.11 o 
   5  -5   2        0.91        1.16      1.42 o 
   6  -5   2        0.21        0.63      2.09 o 
   7  -5   2       72.70       72.72      9.56 o 
   8  -5   2       41.61       35.85      7.33 o 
   9  -5   2       50.45       46.72      8.67 o 
  10  -5   2        6.87        8.67      4.87 o 
  11  -5   2       10.82        8.74      4.25 o 
 -12  -4   2        0.95       -2.91      3.30 o 
 -11  -4   2        7.15        8.43      4.22 o 
 -10  -4   2       10.63        8.11      4.03 o 
  -9  -4   2       60.34       78.29     11.50 o 
  -8  -4   2      241.20      264.66     19.75 o 
  -7  -4   2        0.09        1.00      3.10 o 
  -6  -4   2        7.72        5.44      1.32 o 
  -5  -4   2        6.81        9.51      2.51 o 
  -4  -4   2      719.49      747.26     23.89 o 
  -3  -4   2      146.91      158.59      7.34 o 
  -2  -4   2      962.70     1043.52     21.54 o 
  -1  -4   2      120.03      127.32      6.12 o 
   0  -4   2      109.76      121.23      5.70 o 
   1  -4   2     1312.66     1348.93     19.80 o 
   2  -4   2      246.26      256.72      9.44 o 
   3  -4   2      329.80      271.79      7.20 o 
   4  -4   2     3487.91     3523.41     62.15 o 
   5  -4   2      765.91      744.00     29.51 o 
   6  -4   2      400.55      384.72     19.46 o 
   7  -4   2      166.95      162.12     13.71 o 
   8  -4   2       24.32       24.62      5.69 o 
   9  -4   2        9.52        4.88      2.97 o 
  10  -4   2       26.30       24.33      6.67 o 
  11  -4   2       35.13       38.30      8.64 o 
 -12  -3   2        0.56        1.79      2.49 o 
 -11  -3   2       94.02       70.21     11.57 o 
 -10  -3   2        1.70        2.26      3.27 o 
  -9  -3   2        8.57        8.92      4.20 o 
  -8  -3   2        0.08       -2.69      3.38 o 
  -7  -3   2      371.26      385.93     22.38 o 
  -6  -3   2      395.89      374.18     15.91 o 
  -5  -3   2       85.82       89.75      4.41 o 
  -4  -3   2     1973.31     2235.66     44.92 o 
  -3  -3   2        3.44        3.13      1.07 o 
  -2  -3   2       32.11       28.70      2.67 o 
  -1  -3   2       12.07        8.55      1.65 o 
   0  -3   2       12.21       18.64      3.43 o 
   1  -3   2      339.89      317.01      7.55 o 
   2  -3   2     3576.25     3374.37     46.56 o 
   3  -3   2     2231.48     2327.22     41.60 o 
   4  -3   2      782.89      786.84     26.59 o 
   5  -3   2      554.70      570.47     23.47 o 
   6  -3   2      262.59      257.63     11.07 o 
   7  -3   2      212.16      224.61     15.72 o 
   8  -3   2       22.48       35.94      6.54 o 
   9  -3   2       83.70       88.67     11.03 o 
  10  -3   2        0.33        0.65      2.25 o 
  11  -3   2       24.25       20.04      6.61 o 
  12  -3   2       10.22        0.79      2.74 o 
 -12  -2   2       27.92       23.33      7.19 o 
 -11  -2   2       73.96       87.70     12.72 o 
 -10  -2   2        1.70        6.89      4.42 o 
  -9  -2   2      177.84      182.05     16.61 o 
  -8  -2   2       13.69       13.50      3.98 o 
  -7  -2   2       68.81       61.45      8.04 o 
  -6  -2   2       10.89        8.02      1.84 o 
  -5  -2   2       82.38       80.41      5.53 o 
  -4  -2   2      120.07      116.34      7.05 o 
  -3  -2   2     1589.41     1539.73     34.29 o 
  -2  -2   2     1966.78     2133.90     41.23 o 
  -1  -2   2        4.54        0.45      2.95 o 
   0  -2   2      241.37      183.57     10.10 o 
   1  -2   2     2417.17     2310.91     31.34 o 
   2  -2   2     3285.52     3337.43     45.13 o 
   3  -2   2      335.78      393.06     10.48 o 
   4  -2   2     1179.64     1356.47     27.19 o 
   5  -2   2      651.57      620.21     16.75 o 
   6  -2   2       11.11       17.53      3.16 o 
   7  -2   2        2.32        3.12      1.61 o 
   8  -2   2        2.46        0.31      2.29 o 
   9  -2   2       49.54       66.66      9.70 o 
  10  -2   2      158.61      161.75     15.78 o 
  11  -2   2        1.01        0.76      2.14 o 
  12  -2   2        1.93        8.65      3.73 o 
 -12  -1   2       45.05       66.88     12.00 o 
 -11  -1   2       20.08       11.23      4.97 o 
 -10  -1   2       19.77       20.36      5.95 o 
  -9  -1   2       99.75      118.89     13.17 o 
  -8  -1   2      138.36      108.20     11.89 o 
  -7  -1   2      461.66      420.96     23.05 o 
  -6  -1   2      505.54      493.57     14.67 o 
  -5  -1   2        0.26        8.24      4.03 o 
  -4  -1   2     2117.86     2386.47     62.82 o 
  -3  -1   2      303.64      262.61     12.62 o 
  -2  -1   2     3195.75     3123.26     73.09 o 
  -1  -1   2      171.45      193.77      6.17 o 
   0  -1   2      178.36      148.33      6.62 o 
   1  -1   2       48.02       50.77      4.37 o 
   2  -1   2    12922.31    12907.45    192.58 o 
   3  -1   2      967.65      962.85     19.12 o 
   4  -1   2     1509.12     1422.73     27.54 o 
   5  -1   2     1890.72     1813.06     49.34 o 
   6  -1   2      455.01      424.90     16.03 o 
   7  -1   2       27.85       23.91      2.66 o 
   8  -1   2       19.80       31.45      4.78 o 
   9  -1   2      142.35      117.53     12.31 o 
  10  -1   2        3.48        5.15      3.26 o 
  11  -1   2      110.83      119.10     13.96 o 
  12  -1   2       16.02       13.16      4.80 o 
 -12   0   2      162.07      192.73     20.27 o 
 -11   0   2       25.19       13.61      4.85 o 
 -10   0   2        8.79       11.93      4.82 o 
  -9   0   2       24.13       22.52      6.11 o 
  -8   0   2       37.47       30.44      6.56 o 
  -7   0   2      529.53      517.75     40.14 o 
  -6   0   2      239.11      275.33     12.16 o 
  -5   0   2       10.29       13.64      2.61 o 
  -4   0   2      762.29      746.55     18.66 o 
  -3   0   2        5.54        7.84      2.35 o 
  -2   0   2      353.14      290.98     11.78 o 
  -1   0   2      114.88      107.28      6.65 o 
   2   0   2     7338.02     7670.49    113.30 o 
   3   0   2      935.83      950.05     16.46 o 
   4   0   2      475.33      550.10     10.74 o 
   5   0   2       43.54       60.09      3.45 o 
   6   0   2       78.19       58.13      4.46 o 
   7   0   2        7.14        6.41      1.43 o 
   8   0   2      466.05      460.66     15.84 o 
   9   0   2        4.26       12.42      4.88 o 
  10   0   2       61.31       62.97      9.19 o 
  11   0   2        1.18        5.69      3.99 o 
  12   0   2        6.97        6.98      3.30 o 
 -12   1   2       59.32       75.60     12.65 o 
 -11   1   2        5.13        2.35      3.34 o 
 -10   1   2        0.04       -3.79      3.79 o 
  -9   1   2        6.36        1.43      2.66 o 
  -8   1   2       90.65       81.55      7.82 o 
  -7   1   2       38.55       47.79      5.73 o 
  -6   1   2       66.35       77.84      8.16 o 
  -5   1   2      320.72      361.95     18.47 o 
  -4   1   2      336.69      390.87     17.66 o 
  -3   1   2     1281.73     1416.02     39.36 o 
  -2   1   2      169.66      162.05      8.41 o 
  -1   1   2      527.11      499.47     15.17 o 
   1   1   2    17105.62    17218.03    360.11 o 
   2   1   2      964.31      831.28     90.91 o 
   3   1   2        5.56        4.70      1.00 o 
   4   1   2      639.58      639.52     14.19 o 
   5   1   2      254.96      300.04      9.74 o 
   6   1   2      484.06      603.35     27.11 o 
   7   1   2      212.08      252.37     12.25 o 
   8   1   2      594.44      560.74     26.30 o 
   9   1   2        0.35        1.79      2.42 o 
  10   1   2       30.72       32.53      6.51 o 
  11   1   2       21.42       17.50      5.74 o 
  12   1   2       16.61       18.74      6.15 o 
  13   1   2       15.87       15.16      6.32 o 
 -12   2   2        2.08        0.02      4.63 o 
 -11   2   2        3.31        6.76      4.52 o 
 -10   2   2       22.70       29.63      7.27 o 
  -9   2   2      594.53      576.09     31.90 o 
  -8   2   2       14.45        6.55      3.51 o 
  -7   2   2     1036.99      994.71     34.31 o 
  -6   2   2        2.87        2.58      1.89 o 
  -5   2   2      148.76      171.71      8.68 o 
  -4   2   2     1418.83     1477.24     44.08 o 
  -3   2   2      468.20      574.06     21.33 o 
  -2   2   2     2581.12     2493.93     61.49 o 
  -1   2   2    54513.20    51588.72   1077.05 o 
   0   2   2     3340.47     3211.31    120.32 o 
   1   2   2      539.21      497.58     16.15 o 
   2   2   2      352.14      301.14     13.17 o 
   3   2   2     1439.98     1298.28    158.72 o 
   4   2   2      290.56      366.31      8.99 o 
   5   2   2        5.84        4.82      1.12 o 
   6   2   2      585.92      529.83     17.57 o 
   7   2   2      178.99      194.80     10.80 o 
   8   2   2      151.84      155.29     13.14 o 
   9   2   2       75.88       69.12      9.39 o 
  10   2   2        3.89        0.51      1.77 o 
  11   2   2       25.38       27.98      6.75 o 
  12   2   2       26.58       26.34      6.94 o 
  13   2   2        5.78        1.70      3.02 o 
 -11   3   2       24.91       34.49      8.27 o 
 -10   3   2       18.04       18.11      6.20 o 
  -9   3   2        7.51       11.58      5.15 o 
  -8   3   2       55.88       53.93      8.94 o 
  -7   3   2        1.82       -1.43      2.98 o 
  -6   3   2      317.47      298.31     18.76 o 
  -5   3   2      968.24     1056.64     48.26 o 
  -4   3   2       20.80       35.31      5.27 o 
  -3   3   2      927.51      939.09     31.26 o 
  -2   3   2      373.77      388.11     16.42 o 
  -1   3   2     1290.11     1272.42     35.73 o 
   0   3   2     2619.09     2647.27     63.81 o 
   1   3   2    12900.47    11520.99    249.35 o 
   2   3   2     1216.31     1183.53     22.80 o 
   3   3   2      438.94      409.16     19.04 o 
   4   3   2     1307.92     1500.09    145.01 o 
   5   3   2       45.79       63.51      3.99 o 
   6   3   2       26.80       28.20      3.24 o 
   7   3   2      283.52      309.88     14.15 o 
   8   3   2      472.33      430.81     23.37 o 
   9   3   2      208.21      168.65     14.69 o 
  10   3   2        4.73       10.24      4.98 o 
  11   3   2       15.36        8.05      3.91 o 
  12   3   2       12.12       15.43      5.84 o 
  13   3   2        0.08        3.18      3.98 o 
 -11   4   2        0.00       -2.74      3.83 o 
 -10   4   2        4.76        9.85      4.89 o 
  -9   4   2        0.06        5.38      3.90 o 
  -8   4   2      211.71      199.02     17.80 o 
  -7   4   2       88.68       96.03     11.18 o 
  -6   4   2        2.46        1.04      1.70 o 
  -5   4   2      454.62      520.54     25.26 o 
  -4   4   2     2125.43     2149.07    209.29 o 
  -3   4   2     3044.68     3389.17     86.19 o 
  -2   4   2     1372.62     1454.31     43.10 o 
  -1   4   2        1.51        3.84      0.99 o 
   0   4   2    12203.50    11728.46    256.00 o 
   1   4   2      544.35      505.89     17.35 o 
   2   4   2       53.83       37.26      2.91 o 
   3   4   2       50.49       49.64      3.84 o 
   4   4   2      303.82      300.02     10.01 o 
   5   4   2      148.49      145.35      9.68 o 
   6   4   2      319.24      276.97      9.56 o 
   7   4   2       26.47       27.84      4.04 o 
   8   4   2        7.27        6.49      3.38 o 
   9   4   2        1.03        2.17      2.27 o 
  10   4   2       15.80       15.85      5.39 o 
  11   4   2        0.71        0.08      2.76 o 
  12   4   2       68.65       75.21     11.64 o 
  13   4   2        0.04       -1.06      2.43 o 
 -11   5   2       10.53        2.48      3.62 o 
 -10   5   2       19.70        8.91      5.20 o 
  -9   5   2       33.60       33.38      7.72 o 
  -8   5   2      185.36      186.42     17.43 o 
  -7   5   2        1.74        1.34      3.07 o 
  -6   5   2       89.14       88.47     10.60 o 
  -5   5   2       84.81      101.68     11.01 o 
  -4   5   2      276.92      301.80     12.59 o 
  -3   5   2      258.92      242.91     15.30 o 
  -2   5   2       14.61       40.44      5.89 o 
  -1   5   2        8.02       14.44      3.29 o 
   0   5   2      576.71      569.11     14.93 o 
   1   5   2      928.13      864.28     23.02 o 
   2   5   2     1243.85     1315.16     66.28 o 
   3   5   2       26.85       42.28      5.73 o 
   4   5   2       30.33       27.34      3.55 o 
   5   5   2      266.04      253.36     10.20 o 
   6   5   2      196.64      190.17      7.88 o 
   7   5   2      313.48      288.11     11.61 o 
   8   5   2        0.98        0.40      2.63 o 
   9   5   2       17.37       13.71      4.78 o 
  10   5   2       78.48       76.65     10.98 o 
  11   5   2       26.87       32.27      7.23 o 
  12   5   2        3.73       -0.50      4.33 o 
  13   5   2        4.44       -2.77      3.80 o 
 -10   6   2        4.05        7.27      4.47 o 
  -9   6   2        8.16        9.41      4.71 o 
  -8   6   2        0.00        5.25      4.53 o 
  -7   6   2        0.23       -2.91      3.09 o 
  -6   6   2      265.22      286.45     20.77 o 
  -5   6   2      637.98      640.50     31.36 o 
  -4   6   2      986.01     1011.64     39.65 o 
  -3   6   2      568.22      589.56     15.34 o 
  -2   6   2      334.11      333.59     18.20 o 
  -1   6   2      233.78      221.38      9.79 o 
   0   6   2      448.36      408.45     13.14 o 
   1   6   2     1366.62     1493.54    131.14 o 
   2   6   2     2093.10     2139.38     36.43 o 
   3   6   2     4335.49     4482.70     79.30 o 
   4   6   2       78.65       79.45      6.22 o 
   5   6   2       63.72       70.70      5.54 o 
   6   6   2       27.21       22.61      5.03 o 
   7   6   2        0.13       -1.61      1.61 o 
   8   6   2       73.56       62.18      9.17 o 
   9   6   2        1.07       -4.09      4.09 o 
  10   6   2       53.53       51.81      9.26 o 
  11   6   2       34.52       33.57      7.99 o 
  12   6   2       11.33        3.96      2.78 o 
  13   6   2        5.29        6.06      4.60 o 
 -10   7   2        0.24        8.56      5.48 o 
  -9   7   2        7.89       13.45      5.89 o 
  -8   7   2       25.82       19.76      6.53 o 
  -7   7   2      211.80      185.00     18.15 o 
  -6   7   2      157.70      174.53     16.68 o 
  -5   7   2      138.29      132.03     13.97 o 
  -4   7   2      152.26      141.57      9.61 o 
  -3   7   2      305.98      310.22     19.07 o 
  -2   7   2      214.18      215.31      8.84 o 
  -1   7   2      651.14      690.62     20.49 o 
   0   7   2      186.22      199.34      9.52 o 
   1   7   2     2256.32     2443.06     51.31 o 
   2   7   2      180.46      242.73      7.55 o 
   3   7   2       22.36       25.51      2.43 o 
   4   7   2        0.03        1.56      1.80 o 
   5   7   2     1007.43     1032.90     41.64 o 
   6   7   2      340.31      353.18     16.59 o 
   7   7   2      538.44      527.52     22.53 o 
   8   7   2       87.05      106.89     10.10 o 
   9   7   2        7.66        2.08      2.36 o 
  10   7   2        0.01        4.71      4.13 o 
  11   7   2        3.26       -1.04      3.65 o 
  12   7   2        3.02        3.45      2.98 o 
  13   7   2        7.62        4.82      3.66 o 
  -9   8   2       20.46       16.67      4.39 o 
  -8   8   2        2.11        3.49      2.43 o 
  -7   8   2        8.34       14.24      4.04 o 
  -6   8   2        0.91       -1.63      5.88 o 
  -5   8   2       13.30       13.38      4.67 o 
  -4   8   2       81.25       76.62     10.00 o 
  -3   8   2        2.36        4.02      4.75 o 
  -2   8   2      277.84      293.91     13.70 o 
  -1   8   2      156.13      139.71      8.83 o 
   0   8   2      158.99      118.81      6.42 o 
   1   8   2      215.00      190.95     10.25 o 
   2   8   2      118.00      126.49      5.71 o 
   3   8   2      189.43      208.15      7.35 o 
   4   8   2      165.76      182.29     10.74 o 
   5   8   2       14.62       18.46      3.74 o 
   6   8   2      679.99      709.91     35.39 o 
   7   8   2      163.64      140.44     12.07 o 
   8   8   2      200.47      233.57     15.40 o 
   9   8   2       13.56       17.39      5.73 o 
  10   8   2        4.53        1.48      1.85 o 
  11   8   2        2.19       -0.94      3.28 o 
  12   8   2        0.02       -0.84      3.09 o 
  -9   9   2       26.54       24.46     10.23 o 
  -8   9   2        3.60        1.23      9.12 o 
  -7   9   2       12.42       11.37      5.45 o 
  -6   9   2        0.09       -6.23     14.22 o 
  -5   9   2        2.21        0.34      7.05 o 
  -4   9   2      129.49      132.75     10.48 o 
  -3   9   2      294.11      298.19     15.22 o 
  -2   9   2     2100.47     2143.13     48.66 o 
  -1   9   2      203.29      214.94     12.09 o 
   0   9   2        0.10        4.90      2.52 o 
   1   9   2       11.83       10.00      2.71 o 
   2   9   2        0.03       -2.24      2.24 o 
   3   9   2      251.31      229.76      8.15 o 
   4   9   2      372.10      378.26     23.12 o 
   5   9   2      115.67      120.68     17.64 o 
   6   9   2       23.59       19.44      4.84 o 
   7   9   2       54.76       44.78      6.94 o 
   8   9   2       27.31       33.42     10.16 o 
   9   9   2      105.92      120.81      9.60 o 
  10   9   2      114.55      120.45     15.26 o 
  11   9   2        1.81       -3.34      3.92 o 
  12   9   2       10.17       16.62      6.07 o 
  -8  10   2        0.01       -7.82      8.21 o 
  -7  10   2       38.25       44.77      7.61 o 
  -6  10   2       11.77        6.67      3.62 o 
  -5  10   2        7.17        8.79      3.12 o 
  -4  10   2        1.39        1.67      2.16 o 
  -3  10   2        6.07        2.49      3.33 o 
  -2  10   2        0.13        0.47      4.16 o 
  -1  10   2      557.87      577.35     21.80 o 
   0  10   2      212.65      221.70     12.84 o 
   1  10   2      346.02      368.47     21.15 o 
   2  10   2      152.47      141.87      9.96 o 
   3  10   2        7.01        5.92      3.18 o 
   4  10   2        8.60       10.25      1.79 o 
   5  10   2        4.28        6.12      2.40 o 
   6  10   2       95.64       84.27      8.86 o 
   7  10   2       77.00       77.26     14.32 o 
   8  10   2       29.93       26.12      9.83 o 
   9  10   2        0.26        0.20      5.49 o 
  10  10   2       20.48       31.29      8.46 o 
  11  10   2        6.24        9.56      5.36 o 
  12  10   2        9.74       11.90      5.83 o 
  -8  11   2       20.06        8.50      6.95 o 
  -7  11   2        6.37        2.46      5.62 o 
  -6  11   2       55.63       72.38      9.14 o 
  -5  11   2        0.00       -2.71      2.71 o 
  -4  11   2       44.06       45.67      6.62 o 
  -3  11   2      105.83      100.88      9.51 o 
  -2  11   2      110.33      104.52      9.54 o 
  -1  11   2        9.21        3.75      2.13 o 
   0  11   2      295.13      283.18     15.74 o 
   1  11   2      363.95      358.08     18.33 o 
   2  11   2        7.23        3.88      3.40 o 
   3  11   2        8.16       12.74      2.85 o 
   4  11   2      135.37      111.54      6.00 o 
   5  11   2        3.96        0.91      1.97 o 
   6  11   2       79.53      100.46     17.02 o 
   7  11   2        0.29       -5.57      5.57 o 
   8  11   2        0.32       -4.43      6.31 o 
   9  11   2        0.62        3.59      5.79 o 
  10  11   2        1.28        4.41      4.90 o 
  11  11   2        4.75        5.66      4.55 o 
  -7  12   2       15.70       24.85      9.07 o 
  -6  12   2        1.62        2.38      5.90 o 
  -5  12   2       12.40        6.27      3.22 o 
  -4  12   2        8.17       11.88      3.98 o 
  -3  12   2      125.30      124.44     11.45 o 
  -2  12   2       34.86       32.69      5.98 o 
  -1  12   2        0.17        2.57      2.44 o 
   0  12   2       65.54       70.60      8.54 o 
   1  12   2        3.47        5.61      3.96 o 
   2  12   2        0.89        1.24      2.14 o 
   3  12   2        0.42        1.74      1.97 o 
   4  12   2      218.81      201.57     11.54 o 
   5  12   2       48.24       66.83     14.25 o 
   6  12   2       13.84       21.98      8.00 o 
   7  12   2        3.53       -0.33      5.62 o 
   8  12   2        0.30       -0.04      5.43 o 
   9  12   2       11.85        5.12      4.84 o 
  10  12   2       25.87       44.14      8.59 o 
  11  12   2        2.32       -5.17      5.32 o 
  -6  13   2        0.62       -2.28      5.94 o 
  -5  13   2        0.28        2.88      3.63 o 
  -4  13   2       52.74       62.52      8.78 o 
  -3  13   2       12.10        7.11      3.08 o 
  -2  13   2        0.24       -1.91      2.60 o 
  -1  13   2        8.32        6.70      2.82 o 
   0  13   2       52.59       45.98      8.85 o 
   1  13   2      139.31      140.51     12.23 o 
   2  13   2       17.45       15.54      4.52 o 
   3  13   2       14.89        7.72      3.02 o 
   4  13   2        1.20        0.66      1.83 o 
   5  13   2        1.21       -3.27      5.02 o 
   6  13   2       25.11       15.90      7.73 o 
   7  13   2       43.57       35.84     11.03 o 
   8  13   2       56.90       92.90     19.33 o 
   9  13   2        6.68        9.79      9.26 o 
  10  13   2       17.44        8.46      7.59 o 
  -5  14   2       37.63       39.61      7.54 o 
  -4  14   2        0.04       -2.93      2.93 o 
  -3  14   2        0.17       -2.60      2.70 o 
  -2  14   2      109.61      114.25     11.92 o 
  -1  14   2        0.30        0.39      2.90 o 
   0  14   2        0.22        0.37      3.67 o 
   1  14   2        1.46        7.90      4.29 o 
   2  14   2       61.35       50.60     11.96 o 
   3  14   2        5.02       -4.54      4.54 o 
   4  14   2       34.31       28.74      9.42 o 
   5  14   2        8.71        1.77      4.15 o 
   6  14   2        2.50       -1.40      4.69 o 
   7  14   2        5.86       14.43      7.21 o 
   8  14   2        1.00        0.38      5.63 o 
   9  14   2        0.02        1.54      4.85 o 
  -4  15   2        0.09       -1.39      3.19 o 
  -3  15   2        1.09       -3.12      4.89 o 
  -2  15   2       39.54       55.92     12.97 o 
  -1  15   2       44.14       58.75     13.71 o 
   0  15   2       30.64       40.17     11.44 o 
   1  15   2       10.45       10.10      6.55 o 
   2  15   2        4.40        4.13      5.11 o 
   3  15   2       37.44       42.52     12.11 o 
   4  15   2       13.46       13.90      8.74 o 
   5  15   2       28.97       49.65     13.97 o 
   6  15   2       16.12       20.55      7.67 o 
   7  15   2       23.51       29.76     12.07 o 
   8  15   2        0.10       -3.51      8.10 o 
  -2  16   2        0.14        5.27      4.43 o 
  -1  16   2        5.28        0.64      5.70 o 
   0  16   2       50.98       56.94     14.54 o 
   1  16   2        4.29       -4.04      4.04 o 
   2  16   2        6.46        6.42      4.11 o 
   3  16   2        1.77       16.40      8.41 o 
   4  16   2       13.12        8.22      6.30 o 
   5  16   2        2.48        3.99      4.47 o 
   6  16   2        2.33       -2.65      5.87 o 
   0  17   2        1.36        3.98      4.77 o 
   1  17   2        0.09       -5.20      5.34 o 
   2  17   2       32.55       36.56     11.75 o 
   3  17   2        0.28        2.33      4.95 o 
   4  17   2       18.77       18.11     10.37 o 
  -5 -16   3        0.54        5.27      5.46 o 
  -4 -16   3       11.03        3.48      5.49 o 
  -3 -16   3       11.32       20.87      8.35 o 
  -2 -16   3       48.59       59.24     15.21 o 
  -1 -16   3       18.96       32.45     10.71 o 
   0 -16   3        2.02       -1.66      5.36 o 
   1 -16   3        0.01        2.10      4.07 o 
  -6 -15   3        2.80       -3.64      5.78 o 
  -5 -15   3        4.33        8.62      7.37 o 
  -4 -15   3        1.41       -7.68      7.68 o 
  -3 -15   3        4.19       17.35      8.34 o 
  -2 -15   3        0.93       -7.26      7.26 o 
  -1 -15   3       18.14       25.74      9.97 o 
   0 -15   3        0.20       -1.59      4.65 o 
   1 -15   3       57.67       69.60     10.81 o 
   2 -15   3       48.18       41.84      8.46 o 
   3 -15   3       12.66       -0.30      5.95 o 
  -7 -14   3        0.57       -7.93      7.93 o 
  -6 -14   3        0.57       -2.52      4.70 o 
  -5 -14   3       57.99       57.93     14.82 o 
  -4 -14   3        5.54        9.65      3.38 o 
  -3 -14   3       63.10       66.71      9.24 o 
  -2 -14   3       20.36       22.40      5.11 o 
  -1 -14   3        0.00       -1.88      3.03 o 
   0 -14   3       12.62        8.10      4.48 o 
   1 -14   3       87.64      102.09     12.61 o 
   2 -14   3       19.23       20.81     10.89 o 
   3 -14   3       11.87       24.05      6.16 o 
   4 -14   3        8.63       -7.31      7.31 o 
  -8 -13   3        4.11        3.46      4.72 o 
  -7 -13   3       56.35       55.26     15.26 o 
  -6 -13   3        0.03        4.63      4.39 o 
  -5 -13   3        7.40       14.66      4.58 o 
  -4 -13   3       20.33       26.61      5.47 o 
  -3 -13   3       43.99       36.71     10.43 o 
  -2 -13   3        0.24       -0.20      2.35 o 
  -1 -13   3       83.51       98.69     11.48 o 
   0 -13   3      106.69      127.98     16.84 o 
   1 -13   3       44.94       27.23     15.78 o 
   2 -13   3       15.58       12.84      4.44 o 
   3 -13   3        6.84        6.38      4.11 o 
   4 -13   3        9.07       12.08      8.16 o 
   5 -13   3        0.60       -0.95      4.10 o 
   6 -13   3       79.51       96.10     18.75 o 
  -9 -12   3        0.10       -5.29      5.29 o 
  -8 -12   3       10.00       12.62      5.61 o 
  -7 -12   3       20.29       25.29     10.88 o 
  -6 -12   3       32.96       17.02      8.39 o 
  -5 -12   3        5.02        3.18      5.55 o 
  -4 -12   3       20.67       18.59      4.63 o 
  -3 -12   3       16.31       15.80      4.43 o 
  -2 -12   3      194.86      175.70     14.41 o 
  -1 -12   3        0.02        1.56      4.41 o 
   0 -12   3      134.09      139.80     18.46 o 
   1 -12   3       42.66       50.55      9.83 o 
   2 -12   3        1.13        0.45      5.41 o 
   3 -12   3        0.09        2.62      2.60 o 
   4 -12   3       22.36       25.36     10.59 o 
   5 -12   3        9.60        5.84      5.72 o 
   6 -12   3        7.14       22.71      8.98 o 
   7 -12   3       12.70       18.83      9.61 o 
 -10 -11   3        3.36        4.36      3.73 o 
  -9 -11   3        7.67        7.92      4.21 o 
  -8 -11   3        0.37        7.06      4.24 o 
  -7 -11   3        5.07        7.23      7.07 o 
  -6 -11   3        1.24        9.54      7.49 o 
  -5 -11   3       66.84       66.31      8.40 o 
  -4 -11   3      166.40      189.97     14.05 o 
  -3 -11   3        2.77        6.55      4.31 o 
  -2 -11   3      450.92      445.07     22.72 o 
  -1 -11   3       16.76       20.06      5.39 o 
   0 -11   3        0.00       -0.37      3.12 o 
   1 -11   3        6.65        4.77      3.52 o 
   2 -11   3       13.22       12.22     10.35 o 
   3 -11   3       62.85       57.61      7.77 o 
   4 -11   3       94.59       86.96      9.63 o 
   5 -11   3       27.33       31.25      6.02 o 
   6 -11   3        0.19        6.07      5.89 o 
   7 -11   3        2.13       13.21      8.81 o 
 -10 -10   3        3.67        9.85      6.07 o 
  -9 -10   3        0.55       -0.64      3.91 o 
  -8 -10   3        0.01       -2.37      2.73 o 
  -7 -10   3        5.38       12.03      6.55 o 
  -6 -10   3      150.19      159.98     22.17 o 
  -5 -10   3       10.75       10.05      3.49 o 
  -4 -10   3       10.29        4.55      2.07 o 
  -3 -10   3      725.35      707.09     45.47 o 
  -2 -10   3      146.48      126.88      8.41 o 
  -1 -10   3      298.27      303.35     13.52 o 
   0 -10   3      402.89      376.61     20.08 o 
   1 -10   3      733.47      692.78     27.28 o 
   2 -10   3       21.50       10.90      3.39 o 
   3 -10   3      479.08      446.18     21.24 o 
   4 -10   3      155.25      167.58     12.81 o 
   5 -10   3        1.74        4.42      5.54 o 
   6 -10   3      124.89      148.05     12.13 o 
   7 -10   3       51.49       60.26     13.49 o 
   8 -10   3        2.95       -1.12      5.19 o 
 -11  -9   3        2.14       -4.97      5.73 o 
 -10  -9   3       38.32       39.31      9.81 o 
  -9  -9   3        3.01       12.62      5.61 o 
  -8  -9   3        0.01        3.63      3.58 o 
  -7  -9   3       37.34       33.67      6.46 o 
  -6  -9   3        1.87        3.15      5.38 o 
  -5  -9   3      200.33      183.87     11.31 o 
  -4  -9   3      217.61      212.76     11.38 o 
  -3  -9   3      130.79      126.54     10.89 o 
  -2  -9   3        0.36       -1.51      1.51 o 
  -1  -9   3       80.60       90.28      6.89 o 
   0  -9   3       41.72       34.71      4.21 o 
   1  -9   3       49.38       45.27      9.15 o 
   2  -9   3      111.51      113.00      9.84 o 
   3  -9   3      115.37      131.16     10.74 o 
   4  -9   3       54.13       52.29      6.61 o 
   5  -9   3      187.33      188.24     12.73 o 
   6  -9   3        9.75       15.69      4.02 o 
   7  -9   3      110.66      118.37     18.45 o 
   8  -9   3        0.91       -4.62      6.26 o 
   9  -9   3        3.87       13.49      8.10 o 
 -11  -8   3        0.00       -2.65      3.24 o 
 -10  -8   3       42.38       36.87      9.41 o 
  -9  -8   3      109.98      147.33     16.99 o 
  -8  -8   3       52.86       56.59      6.02 o 
  -7  -8   3       33.91       37.25      8.06 o 
  -6  -8   3        1.14       10.36      8.25 o 
  -5  -8   3      308.07      297.72     13.99 o 
  -4  -8   3     1164.96     1207.36     33.63 o 
  -3  -8   3      225.67      229.48     11.15 o 
  -2  -8   3      476.42      467.98     23.36 o 
  -1  -8   3       96.43      106.99      6.05 o 
   0  -8   3       92.79       94.99      5.56 o 
   1  -8   3       84.41       78.96      5.76 o 
   2  -8   3       72.35       77.06      7.48 o 
   3  -8   3     2585.44     2618.83     57.18 o 
   4  -8   3      233.62      242.35     13.46 o 
   5  -8   3        1.71       -2.11      2.11 o 
   6  -8   3       93.57       88.39      8.34 o 
   7  -8   3      108.47      117.20     10.00 o 
   8  -8   3       35.10       36.92     10.40 o 
   9  -8   3        0.00        4.56      6.12 o 
 -12  -7   3       16.04       12.96      5.99 o 
 -11  -7   3        1.30        0.92      2.75 o 
 -10  -7   3        3.51        2.16      3.65 o 
  -9  -7   3        1.83        6.50      4.90 o 
  -8  -7   3       23.52       22.33      3.39 o 
  -7  -7   3        5.84       16.62      5.45 o 
  -6  -7   3        0.81       17.98      5.25 o 
  -5  -7   3     3113.53     3089.18     60.65 o 
  -4  -7   3      427.45      418.49     15.60 o 
  -3  -7   3      284.03      324.57     15.66 o 
  -2  -7   3        3.54        3.24      1.33 o 
  -1  -7   3       32.57       48.16      4.71 o 
   0  -7   3      177.41      211.86      9.58 o 
   1  -7   3      161.93      125.78      8.92 o 
   2  -7   3      420.00      437.92     13.47 o 
   3  -7   3      185.69      209.48     11.44 o 
   4  -7   3       10.89        8.88      2.58 o 
   5  -7   3        0.00       -0.26      1.89 o 
   6  -7   3      164.27      152.36     10.60 o 
   7  -7   3      213.55      199.00     12.76 o 
   8  -7   3      176.09      181.60     12.63 o 
   9  -7   3       18.87        8.09      5.39 o 
  10  -7   3        9.56        5.88      6.75 o 
 -12  -6   3        0.41        3.05      3.35 o 
 -11  -6   3        5.63        3.17      2.45 o 
 -10  -6   3        7.15       12.95      5.80 o 
  -9  -6   3       20.12       25.73      6.87 o 
  -8  -6   3      213.78      189.35     17.56 o 
  -7  -6   3      808.28      783.13     23.46 o 
  -6  -6   3       31.72       42.44      8.24 o 
  -5  -6   3        0.73        1.00      2.01 o 
  -4  -6   3       59.07       58.02      5.37 o 
  -3  -6   3      291.79      258.39     12.88 o 
  -2  -6   3     1116.19     1181.89     35.35 o 
  -1  -6   3      602.01      579.10     18.25 o 
   0  -6   3      452.14      453.51     15.49 o 
   1  -6   3       36.20       34.71      4.19 o 
   2  -6   3      261.40      282.83     12.43 o 
   3  -6   3      419.94      436.38     17.83 o 
   4  -6   3      454.07      487.38     13.81 o 
   5  -6   3        1.48        3.20      1.64 o 
   6  -6   3       67.58      108.76     12.55 o 
   7  -6   3       61.34       65.06      5.74 o 
   8  -6   3      587.03      579.98     18.60 o 
   9  -6   3       19.58       23.14      5.56 o 
  10  -6   3       11.75       10.69      3.44 o 
 -12  -5   3        0.01       -1.36      4.33 o 
 -11  -5   3        0.55       -4.06      4.27 o 
 -10  -5   3       16.26       -0.51      4.80 o 
  -9  -5   3      172.08      196.79     18.65 o 
  -8  -5   3      516.19      564.14     31.09 o 
  -7  -5   3       25.13       33.14      7.05 o 
  -6  -5   3       86.97       91.21      6.19 o 
  -5  -5   3       27.64       24.69      4.15 o 
  -4  -5   3       53.82       52.43      4.85 o 
  -3  -5   3     1252.81     1217.94     34.95 o 
  -2  -5   3      191.68      194.41     12.85 o 
  -1  -5   3      331.98      285.06      8.84 o 
   0  -5   3     1819.10     2041.89     46.78 o 
   1  -5   3       94.78       92.42      4.31 o 
   2  -5   3      229.97      225.76      7.90 o 
   3  -5   3       47.19       37.17      3.11 o 
   4  -5   3     1258.51     1308.83     39.72 o 
   5  -5   3        1.92        1.02      1.31 o 
   6  -5   3        3.89        3.33      5.29 o 
   7  -5   3        3.21        5.00      6.19 o 
   8  -5   3        4.34        2.12      7.57 o 
   9  -5   3        5.38        3.78      2.99 o 
  10  -5   3        5.89       -1.70      5.60 o 
 -12  -4   3        4.59       19.55      6.37 o 
 -11  -4   3       25.21       29.15      8.06 o 
 -10  -4   3       48.86       54.01     10.07 o 
  -9  -4   3      113.28      126.27     14.56 o 
  -8  -4   3       77.75       61.97      9.70 o 
  -7  -4   3      205.50      203.80     16.44 o 
  -6  -4   3      827.25      831.14     34.92 o 
  -5  -4   3      540.52      478.84     17.86 o 
  -4  -4   3      648.63      643.83     27.05 o 
  -3  -4   3       40.73       52.09      4.42 o 
  -2  -4   3       50.18       61.48      4.70 o 
  -1  -4   3        4.82        5.57      1.58 o 
   0  -4   3      438.76      364.93      8.95 o 
   1  -4   3      750.07      674.63     12.46 o 
   2  -4   3     1896.89     1804.45     33.92 o 
   3  -4   3      174.18      133.29      5.48 o 
   4  -4   3      704.45      787.75     14.39 o 
   5  -4   3      146.90      163.07     11.89 o 
   6  -4   3      105.60      107.14      7.03 o 
   7  -4   3      292.89      301.23     18.95 o 
   8  -4   3        0.03        2.18      2.00 o 
   9  -4   3      212.28      224.25     18.10 o 
  10  -4   3       32.13       33.95      7.61 o 
  11  -4   3        0.64       -4.00      4.00 o 
 -12  -3   3       11.68        8.42      4.70 o 
 -11  -3   3       16.16       21.17      7.15 o 
 -10  -3   3       50.66       53.24      9.78 o 
  -9  -3   3      875.95      874.15     40.80 o 
  -8  -3   3       13.84       14.83      4.94 o 
  -7  -3   3       14.10       18.03      4.22 o 
  -6  -3   3       37.77       36.90      6.46 o 
  -5  -3   3       30.86       31.34      4.14 o 
  -4  -3   3      750.48      727.75     21.07 o 
  -3  -3   3     1263.48     1410.18     31.64 o 
  -2  -3   3     1522.70     1496.21     27.45 o 
  -1  -3   3      390.34      394.38     11.41 o 
   0  -3   3      620.52      712.03     33.42 o 
   1  -3   3      416.27      358.91      8.42 o 
   2  -3   3        1.90        1.95      0.67 o 
   3  -3   3      829.91      840.24     18.53 o 
   4  -3   3     1186.80     1238.27     36.62 o 
   5  -3   3     2921.15     2867.40    105.60 o 
   6  -3   3      552.46      550.62     24.06 o 
   7  -3   3       22.73       22.35      5.03 o 
   8  -3   3        7.89        9.63      3.00 o 
   9  -3   3       18.17       19.90      4.73 o 
  10  -3   3       50.39       49.54      8.60 o 
  11  -3   3        0.50        4.32      4.11 o 
 -12  -2   3        2.99       12.54      6.28 o 
 -11  -2   3       16.89       16.80      6.28 o 
 -10  -2   3       71.26       62.83     10.48 o 
  -9  -2   3        0.01       10.27      4.76 o 
  -8  -2   3      308.53      335.28     22.20 o 
  -7  -2   3       78.61       74.63      9.31 o 
  -6  -2   3       44.76       58.57      7.79 o 
  -5  -2   3       29.75       37.11      3.80 o 
  -4  -2   3      836.18      885.22     23.38 o 
  -3  -2   3      590.55      748.29     19.64 o 
  -2  -2   3       19.80       22.23      2.57 o 
  -1  -2   3      235.65      259.71      9.85 o 
   0  -2   3        0.20       -0.70      1.52 o 
   1  -2   3        3.76        4.45      1.44 o 
   2  -2   3     1311.02     1329.26     20.04 o 
   3  -2   3      284.89      336.33      9.14 o 
   4  -2   3     1591.86     1602.03     48.54 o 
   5  -2   3      324.95      290.51     10.19 o 
   6  -2   3       27.97       15.42      3.05 o 
   7  -2   3        6.00        1.91      1.16 o 
   8  -2   3       27.84       26.08      4.00 o 
   9  -2   3        1.21        3.40      2.56 o 
  10  -2   3       23.31       29.67      6.83 o 
  11  -2   3        9.24        6.16      3.32 o 
  12  -2   3       26.31       17.88      6.08 o 
 -12  -1   3       14.15       16.58      6.07 o 
 -11  -1   3        4.98       11.38      4.80 o 
 -10  -1   3       14.29       15.27      5.01 o 
  -9  -1   3        2.41        7.08      3.66 o 
  -8  -1   3        1.11        0.26      2.30 o 
  -7  -1   3      203.91      198.37     15.77 o 
  -6  -1   3      312.16      301.84     18.12 o 
  -5  -1   3     1631.43     1722.54     33.11 o 
  -4  -1   3      552.17      724.09     26.76 o 
  -3  -1   3      156.19      162.32     10.03 o 
  -2  -1   3     1824.52     1656.81     32.00 o 
  -1  -1   3    21675.09    20633.67    252.36 o 
   0  -1   3      100.26      109.59      9.11 o 
   1  -1   3     1512.42     1391.61     38.23 o 
   2  -1   3    28769.64    27520.14    329.81 o 
   3  -1   3     5926.98     5906.84    124.12 o 
   4  -1   3      715.34      714.49     20.09 o 
   5  -1   3       11.31        9.38      1.61 o 
   6  -1   3        0.46        1.76      1.43 o 
   7  -1   3      122.31      118.24      5.82 o 
   8  -1   3      898.93      836.99     85.13 o 
   9  -1   3       19.69       14.82      4.97 o 
  10  -1   3      676.01      713.70     34.35 o 
  11  -1   3        3.06        7.14      4.03 o 
  12  -1   3       13.34       11.84      5.51 o 
 -12   0   3       49.18       61.38     12.22 o 
 -11   0   3        2.67        0.49      3.63 o 
 -10   0   3       14.39       21.46      6.50 o 
  -9   0   3       13.82       30.72      6.75 o 
  -8   0   3       21.36       19.54      5.32 o 
  -7   0   3      899.82      873.11     25.16 o 
  -6   0   3      858.43      886.57     24.00 o 
  -5   0   3      680.83      695.86     19.07 o 
  -4   0   3      106.91       90.58      8.14 o 
  -3   0   3      296.04      415.07     17.45 o 
  -2   0   3      738.87      776.90     23.70 o 
  -1   0   3     3724.70     3717.12     83.39 o 
   0   0   3     4287.44     4304.23     99.30 o 
   1   0   3      202.90      154.46      6.27 o 
   2   0   3    21656.58    20920.18    414.99 o 
   3   0   3       50.19       49.91      2.18 o 
   4   0   3      468.73      491.87      9.64 o 
   5   0   3     1081.76     1092.03     24.87 o 
   6   0   3      333.44      322.55      9.07 o 
   7   0   3      463.26      472.37     12.30 o 
   8   0   3        1.57        7.99      2.44 o 
   9   0   3        1.95        4.72      3.22 o 
  10   0   3      106.78       88.19     10.77 o 
  11   0   3       79.44       74.95     10.62 o 
  12   0   3       15.91        7.92      4.15 o 
 -12   1   3       45.96       51.02     10.81 o 
 -11   1   3        9.12        3.58      3.35 o 
 -10   1   3        9.31        2.21      2.37 o 
  -9   1   3        3.02        7.97      4.11 o 
  -8   1   3      246.59      229.83     13.13 o 
  -7   1   3       21.49       25.01      4.06 o 
  -6   1   3        4.37        9.04      2.53 o 
  -5   1   3       60.56       70.46      5.51 o 
  -4   1   3      872.33      778.95     28.08 o 
  -3   1   3        0.00        3.04      1.90 o 
  -2   1   3      223.17      250.63     11.47 o 
  -1   1   3    14457.12    13051.80    277.31 o 
   0   1   3     4210.77     3690.15     82.97 o 
   1   1   3       70.50       59.96      4.03 o 
   2   1   3       83.30       79.48     12.11 o 
   3   1   3     1843.51     1694.31     58.98 o 
   4   1   3      797.87      790.68     15.52 o 
   5   1   3       72.82       91.08      5.02 o 
   6   1   3      110.34       93.81      6.32 o 
   7   1   3     1031.46     1060.62     28.69 o 
   8   1   3      132.34      140.43      9.31 o 
   9   1   3      102.21       87.22     10.20 o 
  10   1   3       16.22       17.74      5.02 o 
  11   1   3        5.39        4.10      2.83 o 
  12   1   3       31.87       32.37      7.55 o 
  13   1   3       15.00       11.61      4.60 o 
 -12   2   3       24.62       15.16      6.20 o 
 -11   2   3       45.64       42.57      9.54 o 
 -10   2   3        8.69        3.74      3.48 o 
  -9   2   3        2.14       -1.01      3.08 o 
  -8   2   3      324.56      304.13     32.48 o 
  -7   2   3      396.30      424.95     24.24 o 
  -6   2   3      820.99      869.69     34.75 o 
  -5   2   3      207.46      189.60      9.50 o 
  -4   2   3     1870.38     1923.13     54.76 o 
  -3   2   3      449.37      444.58     18.67 o 
  -2   2   3      405.17      480.57     18.15 o 
  -1   2   3     3881.19     3131.78     73.38 o 
   0   2   3      369.43      350.58     12.52 o 
   1   2   3      210.10      182.08      8.36 o 
   2   2   3      495.59      444.38     11.39 o 
   3   2   3     4646.30     4226.03     76.48 o 
   4   2   3     1493.93     1385.93     21.26 o 
   5   2   3       18.18       15.98      2.15 o 
   6   2   3        0.94        1.12      1.04 o 
   7   2   3      338.62      391.28     15.36 o 
   8   2   3      370.32      344.88     15.29 o 
   9   2   3       50.32       50.69      7.64 o 
  10   2   3       20.46       20.35      5.55 o 
  11   2   3       28.92       34.40      7.38 o 
  12   2   3        3.27       -1.86      2.46 o 
  13   2   3        5.16        5.39      3.75 o 
 -11   3   3        9.90       13.00      5.79 o 
 -10   3   3        2.42        5.45      4.67 o 
  -9   3   3       36.22       27.94      6.85 o 
  -8   3   3      154.12      166.35     15.93 o 
  -7   3   3      110.61       91.68     10.91 o 
  -6   3   3       34.30       45.21      7.28 o 
  -5   3   3        0.02        1.16      2.00 o 
  -4   3   3      730.57      900.90     32.64 o 
  -3   3   3      188.61      217.41     13.03 o 
  -2   3   3      670.09      631.97     22.99 o 
  -1   3   3     1967.18     1951.52     50.62 o 
   0   3   3     8492.41     7906.96    173.74 o 
   1   3   3        0.04       -0.38      1.67 o 
   2   3   3      916.32      858.44     28.26 o 
   3   3   3      908.02      855.93     21.06 o 
   4   3   3      255.38      269.07     11.26 o 
   5   3   3     2047.01     2274.19     63.75 o 
   6   3   3     1478.29     1423.30     28.12 o 
   7   3   3      128.94      124.11      8.47 o 
   8   3   3       77.28       64.83      8.07 o 
   9   3   3       94.73       93.61     10.68 o 
  10   3   3        3.51        4.57      3.14 o 
  11   3   3        2.38        1.27      2.14 o 
  12   3   3       24.41       33.02      7.44 o 
  13   3   3        4.09       10.33      5.44 o 
 -11   4   3       18.27       19.36      6.01 o 
 -10   4   3       29.03       38.66      9.69 o 
  -9   4   3       30.54       35.10      7.90 o 
  -8   4   3      110.17      121.39     14.06 o 
  -7   4   3        2.03       -0.20      2.65 o 
  -6   4   3        0.29       -1.20      2.70 o 
  -5   4   3      280.17      284.93     18.22 o 
  -4   4   3       39.28       40.44      6.04 o 
  -3   4   3     1392.33     1354.01     43.03 o 
  -2   4   3     3266.09     3677.73     91.23 o 
  -1   4   3       37.20       15.80      3.27 o 
   0   4   3     5946.75     5810.20    133.11 o 
   1   4   3    11005.37    11215.49    245.95 o 
   2   4   3      502.63      499.93     21.53 o 
   3   4   3      546.93      542.26     29.91 o 
   4   4   3      339.02      361.06     31.02 o 
   5   4   3      148.21      191.78     10.83 o 
   6   4   3      251.53      277.32      9.42 o 
   7   4   3       17.75       14.49      2.71 o 
   8   4   3       34.94       33.70      6.28 o 
   9   4   3       76.75       89.61     10.39 o 
  10   4   3      105.45      104.98     12.30 o 
  11   4   3       20.07       18.18      5.27 o 
  12   4   3       15.31        8.79      4.03 o 
  13   4   3        1.62        1.07      2.34 o 
 -11   5   3       22.74       10.49      3.40 o 
 -10   5   3       16.11       17.24      5.76 o 
  -9   5   3       81.72       81.65     12.61 o 
  -8   5   3       52.53       51.79      9.72 o 
  -7   5   3       80.43       72.63     10.14 o 
  -6   5   3        0.00       -1.46      3.43 o 
  -5   5   3        6.87        4.81      2.26 o 
  -4   5   3       17.90       10.13      3.90 o 
  -3   5   3        0.18        1.59      2.83 o 
  -2   5   3      341.22      339.06     17.96 o 
  -1   5   3     1017.90     1039.64     34.55 o 
   0   5   3      350.27      337.78     16.81 o 
   1   5   3      154.17      161.24      5.99 o 
   2   5   3     2632.22     2508.78     69.54 o 
   3   5   3      487.32      466.58     18.71 o 
   4   5   3     3708.25     4285.93    149.91 o 
   5   5   3       23.00       25.78      3.07 o 
   6   5   3      420.89      455.73     19.28 o 
   7   5   3       45.67       51.87      5.98 o 
   8   5   3        5.48        5.91      3.10 o 
   9   5   3        0.96       -1.10      3.71 o 
  10   5   3       47.77       54.24      8.75 o 
  11   5   3       14.77       18.44      6.13 o 
  12   5   3        0.20       -4.56      4.58 o 
  13   5   3        3.38        3.52      2.77 o 
 -10   6   3        3.63        5.50      5.20 o 
  -9   6   3        0.26       -3.38      3.38 o 
  -8   6   3      133.68      124.52     15.14 o 
  -7   6   3      188.74      201.50     18.48 o 
  -6   6   3      517.89      545.15     30.05 o 
  -5   6   3       19.18       20.73      5.45 o 
  -4   6   3       60.79       78.74      9.73 o 
  -3   6   3        5.77        4.42      1.96 o 
  -2   6   3      197.74      233.80     10.94 o 
  -1   6   3       65.26       56.18      7.24 o 
   0   6   3       75.88       98.86      8.56 o 
   1   6   3     8258.62     8488.71    248.08 o 
   2   6   3      187.80      210.30      6.74 o 
   3   6   3     3474.99     3962.28    146.84 o 
   4   6   3      177.10      197.29      9.32 o 
   5   6   3      254.11      293.16     14.27 o 
   6   6   3      376.95      364.08     22.91 o 
   7   6   3      562.85      532.42     22.26 o 
   8   6   3      123.48      130.64     13.06 o 
   9   6   3      185.54      200.26     14.30 o 
  10   6   3        0.93        2.75      2.23 o 
  11   6   3        2.06        1.51      2.70 o 
  12   6   3        0.28       -6.24      6.24 o 
  13   6   3       11.55       18.80      6.57 o 
 -10   7   3       29.95       28.19      8.85 o 
  -9   7   3       10.42       11.29      5.53 o 
  -8   7   3        0.14       -3.57      3.79 o 
  -7   7   3        6.07       14.78      5.55 o 
  -6   7   3        3.66       -2.08      2.08 o 
  -5   7   3        0.03        3.78      3.22 o 
  -4   7   3      728.97      695.34     33.48 o 
  -3   7   3       39.51       42.11      7.19 o 
  -2   7   3      102.31       97.76     10.12 o 
  -1   7   3       35.83       45.37      5.57 o 
   0   7   3     2913.37     2979.98     70.53 o 
   1   7   3       51.96       79.95      5.57 o 
   2   7   3      233.60      233.89      9.09 o 
   3   7   3      203.43      178.58      7.66 o 
   4   7   3      366.70      378.97     14.61 o 
   5   7   3      161.93      166.99      9.90 o 
   6   7   3       27.47       33.36      4.73 o 
   7   7   3       28.58       32.82     10.40 o 
   8   7   3       99.59      113.61      8.55 o 
   9   7   3       23.89       25.61      4.93 o 
  10   7   3       42.77       38.38      6.13 o 
  11   7   3       32.87       47.08      9.57 o 
  12   7   3        8.63        1.33      3.43 o 
  13   7   3       20.00       24.60      7.21 o 
  -9   8   3       10.55        8.52      5.13 o 
  -8   8   3        1.60       -3.74      5.45 o 
  -7   8   3        5.38       -0.28      4.18 o 
  -6   8   3        6.81        3.51      3.31 o 
  -5   8   3        6.04        5.16      5.63 o 
  -4   8   3        4.54        0.77      2.38 o 
  -3   8   3      760.91      769.66     34.74 o 
  -2   8   3      207.26      209.69     11.36 o 
  -1   8   3       82.49       73.28      6.15 o 
   0   8   3      784.21      867.99     23.80 o 
   1   8   3       66.49       61.83      7.03 o 
   2   8   3      234.94      230.26     10.23 o 
   3   8   3      115.66      121.02      4.72 o 
   4   8   3     1188.84     1181.50     29.64 o 
   5   8   3      113.78      113.64      8.64 o 
   6   8   3      104.44       92.06      8.17 o 
   7   8   3      402.10      388.24     18.75 o 
   8   8   3       94.30       90.19      7.33 o 
   9   8   3      225.98      222.33     14.57 o 
  10   8   3        9.77       22.29      4.84 o 
  11   8   3       19.31       18.64      6.44 o 
  12   8   3        0.97        0.84      2.75 o 
  13   8   3        0.25       14.12      6.18 o 
  -9   9   3        1.20       10.31      6.31 o 
  -8   9   3        0.03        4.11      2.19 o 
  -7   9   3        4.03        7.45      5.25 o 
  -6   9   3       98.26       99.96     13.10 o 
  -5   9   3        4.47        3.71      3.46 o 
  -4   9   3       18.80       20.84      3.95 o 
  -3   9   3       85.60       87.54      8.06 o 
  -2   9   3      244.32      208.88     11.98 o 
  -1   9   3      228.30      211.39     17.56 o 
   0   9   3        6.52       20.28      3.95 o 
   1   9   3     1248.73     1217.49     31.95 o 
   2   9   3      926.65      885.28     34.65 o 
   3   9   3      151.55      186.40      6.48 o 
   4   9   3       42.93       49.52      7.75 o 
   5   9   3      465.43      487.71     19.27 o 
   6   9   3      109.75      102.73      9.15 o 
   7   9   3      370.96      329.33     17.70 o 
   8   9   3       10.14        1.75      4.08 o 
   9   9   3        3.31       12.20      4.61 o 
  10   9   3       12.89        9.06      3.46 o 
  11   9   3        0.02        2.58      3.32 o 
  12   9   3        0.98        4.30      4.03 o 
  -8  10   3        1.92        0.76      6.49 o 
  -7  10   3        7.67        6.99      3.04 o 
  -6  10   3        4.24        2.12      2.46 o 
  -5  10   3        0.27       -0.47      2.69 o 
  -4  10   3        6.68        5.04      3.50 o 
  -3  10   3        2.28       -0.87      2.26 o 
  -2  10   3      191.49      183.46     11.99 o 
  -1  10   3      178.91      174.59     14.40 o 
   0  10   3      454.59      421.47     17.67 o 
   1  10   3      244.78      243.26     13.53 o 
   2  10   3       15.73        6.13      5.10 o 
   3  10   3       12.90        9.17      1.96 o 
   4  10   3       22.28       21.65      2.93 o 
   5  10   3      188.82      182.36     10.22 o 
   6  10   3        9.60       10.10      2.99 o 
   7  10   3       20.94        6.36      4.54 o 
   8  10   3        0.42        1.24      5.05 o 
   9  10   3        2.14       -3.74      3.74 o 
  10  10   3       40.94       35.43      8.65 o 
  11  10   3        9.32       15.14      6.64 o 
  12  10   3        0.29        1.46      3.97 o 
  -8  11   3        0.02       -6.57      6.57 o 
  -7  11   3       13.13        4.67      3.41 o 
  -6  11   3        3.53        5.39      2.69 o 
  -5  11   3       10.24        5.21      2.58 o 
  -4  11   3       12.18       11.98      6.40 o 
  -3  11   3       81.35       85.39      8.86 o 
  -2  11   3       75.19       90.15      9.39 o 
  -1  11   3      157.27      148.91     11.09 o 
   0  11   3       19.91       22.40      4.64 o 
   1  11   3       50.43       52.72     12.27 o 
   2  11   3       51.97       53.25      6.11 o 
   3  11   3       21.71       21.88      4.88 o 
   4  11   3      288.57      245.90     10.78 o 
   5  11   3        9.82        4.92      1.84 o 
   6  11   3      163.12      159.92     20.97 o 
   7  11   3       33.84       34.93      9.82 o 
   8  11   3       14.56       21.48      8.57 o 
   9  11   3        0.29       -8.18      8.18 o 
  10  11   3        8.45        5.38      3.79 o 
  11  11   3        0.64       -1.85      4.44 o 
  12  11   3        9.44       12.52      6.28 o 
  -7  12   3        0.12        4.06      5.84 o 
  -6  12   3        6.69        7.19      5.50 o 
  -5  12   3        2.12        4.40      7.10 o 
  -4  12   3       65.28       74.11      8.99 o 
  -3  12   3       21.16       23.10      5.17 o 
  -2  12   3       13.32       18.26      4.78 o 
  -1  12   3        3.11        7.16      3.18 o 
   0  12   3      112.03      114.87     10.37 o 
   1  12   3      149.53      154.16     12.20 o 
   2  12   3        2.26        2.01      3.08 o 
   3  12   3       52.84       53.96      5.48 o 
   4  12   3        3.66        2.71      3.27 o 
   5  12   3       12.38       18.16      8.08 o 
   6  12   3       41.42       58.55     14.01 o 
   7  12   3       16.86       11.91      7.26 o 
   8  12   3        8.71       15.54      7.88 o 
   9  12   3       12.22       16.96      5.21 o 
  10  12   3        0.83       -4.23      4.23 o 
  11  12   3       15.45       20.84      6.53 o 
  -6  13   3       37.24       50.51      8.20 o 
  -5  13   3        1.14        0.32      4.74 o 
  -4  13   3       60.03       62.41      8.79 o 
  -3  13   3       85.59       95.54     10.52 o 
  -2  13   3       21.24       24.58      5.47 o 
  -1  13   3      141.80      149.06     12.58 o 
   0  13   3        2.92        0.79      2.74 o 
   1  13   3        0.25        0.27      2.15 o 
   2  13   3       25.04       21.61      4.08 o 
   3  13   3        2.28        2.84      1.52 o 
   4  13   3        3.34       15.04      7.15 o 
   5  13   3       49.08       55.44     13.48 o 
   6  13   3       33.72       25.60      8.94 o 
   7  13   3        2.53        7.53      7.53 o 
   8  13   3        1.39        5.34      7.34 o 
   9  13   3        1.47        2.80      4.48 o 
  10  13   3        4.34       12.53      5.17 o 
  -5  14   3       48.73       50.03      8.47 o 
  -4  14   3        0.27        5.37      3.90 o 
  -3  14   3       12.94       15.18      4.92 o 
  -2  14   3        8.07        2.24      3.27 o 
  -1  14   3      110.50      131.43     12.50 o 
   0  14   3        2.36       -3.21      3.21 o 
   1  14   3       53.32       57.42     12.66 o 
   2  14   3       17.78       33.94     10.09 o 
   3  14   3        0.01        6.17      4.69 o 
   4  14   3        0.12       -2.62      5.13 o 
   5  14   3       50.15       40.66     12.19 o 
   6  14   3        0.39        2.11      5.53 o 
   7  14   3       19.57       11.25      4.22 o 
   8  14   3        2.53        2.62      4.37 o 
   9  14   3        4.16        0.26      6.41 o 
  -4  15   3       14.00       13.13      7.00 o 
  -3  15   3       20.47       24.64      8.36 o 
  -2  15   3       13.19        3.37      3.39 o 
  -1  15   3       28.82       23.63      7.94 o 
   0  15   3       12.16        3.43      3.98 o 
   1  15   3       26.08       18.59      6.73 o 
   2  15   3       14.92       17.27      9.34 o 
   3  15   3        0.24       -6.48      6.48 o 
   4  15   3        0.77        2.42      5.93 o 
   5  15   3        3.85       12.35      7.45 o 
   6  15   3        9.54       12.86      7.17 o 
   7  15   3        6.58       20.72      9.84 o 
   8  15   3       14.95       11.92      7.14 o 
  -2  16   3       11.51       14.95      8.21 o 
  -1  16   3       53.95       53.63     13.63 o 
   0  16   3        0.30        1.33      3.90 o 
   1  16   3       18.72       23.47      9.23 o 
   2  16   3       23.43       30.41     11.27 o 
   3  16   3        7.57       10.88      6.24 o 
   4  16   3        1.15       -3.19      5.71 o 
   5  16   3       16.71        8.89      6.91 o 
   6  16   3       23.17       29.59     12.28 o 
   0  17   3        0.01        8.83      5.46 o 
   1  17   3        0.69        1.55      4.60 o 
   2  17   3        1.14        2.17      4.85 o 
   3  17   3        6.56       13.30      8.48 o 
   4  17   3       18.10        9.46      6.03 o 
  -4 -16   4        0.96       11.27      9.53 o 
  -3 -16   4       19.15       27.91     10.86 o 
  -2 -16   4        4.26       -3.17      7.08 o 
  -1 -16   4        3.67       15.39      8.32 o 
   0 -16   4        0.27       -2.37      4.28 o 
  -6 -15   4        1.32       -7.22      7.22 o 
  -5 -15   4        8.81        2.22      4.09 o 
  -4 -15   4       15.70       15.34      8.31 o 
  -3 -15   4       23.89       34.27     11.36 o 
  -2 -15   4       30.75       34.90     11.79 o 
  -1 -15   4        0.75       -2.01      5.78 o 
   0 -15   4        7.35       12.84      5.64 o 
   1 -15   4        1.69        1.36      8.57 o 
   2 -15   4        2.05       11.61      7.85 o 
   3 -15   4        9.89       13.00      8.96 o 
  -7 -14   4       21.30        4.17      6.26 o 
  -6 -14   4       12.90       16.27      7.86 o 
  -5 -14   4        2.88       -1.31      4.86 o 
  -4 -14   4        0.00       -1.18      2.88 o 
  -3 -14   4        0.14        1.63      2.32 o 
  -2 -14   4        0.00        1.32      3.37 o 
  -1 -14   4       24.20       27.27      5.84 o 
   0 -14   4       42.04       31.42      6.75 o 
   1 -14   4        4.19        3.02      4.27 o 
   2 -14   4        1.09        3.59      7.42 o 
   3 -14   4        2.93       -7.65      7.65 o 
   4 -14   4        0.05       -7.39      7.46 o 
  -8 -13   4        3.37        3.70      4.91 o 
  -7 -13   4       47.90       52.24     15.04 o 
  -6 -13   4        0.67       13.04      9.63 o 
  -5 -13   4        3.40        3.31      2.97 o 
  -4 -13   4        0.13       -0.80      4.98 o 
  -3 -13   4       53.12       67.94      9.58 o 
  -2 -13   4        0.06        2.03      3.22 o 
  -1 -13   4        3.32        4.12      3.33 o 
   0 -13   4      115.76      132.16     13.86 o 
   1 -13   4      104.77      115.35     13.08 o 
   2 -13   4        2.72        0.34      3.18 o 
   3 -13   4       17.76       25.87      6.26 o 
   4 -13   4       44.48       38.75     11.40 o 
   5 -13   4        6.14        0.51      5.22 o 
  -9 -12   4        2.16        0.13      4.78 o 
  -8 -12   4       56.58       82.02     13.97 o 
  -7 -12   4       14.41       30.19     11.78 o 
  -6 -12   4        0.62        6.51      5.57 o 
  -5 -12   4       69.36       62.59      8.85 o 
  -4 -12   4       26.61       31.10      6.04 o 
  -3 -12   4       28.50       38.87      6.78 o 
  -2 -12   4        5.99       11.92      8.69 o 
  -1 -12   4        1.02       -0.61      4.08 o 
   0 -12   4       59.85       51.45      8.70 o 
   1 -12   4        3.66        4.50      2.79 o 
   2 -12   4        5.85        6.73      4.24 o 
   3 -12   4       17.50       25.42      5.36 o 
   4 -12   4       22.13       30.87     15.39 o 
   5 -12   4        6.92       19.50      9.34 o 
   6 -12   4        0.18       -6.12      7.75 o 
 -10 -11   4        2.69       10.11      5.36 o 
  -9 -11   4        3.36        3.81      5.14 o 
  -8 -11   4        0.00       -0.34      3.61 o 
  -7 -11   4        6.75       25.42     11.29 o 
  -6 -11   4      277.08      292.16     31.53 o 
  -5 -11   4        2.44       -1.37      4.42 o 
  -4 -11   4       12.01       16.18      5.67 o 
  -3 -11   4        7.85        0.00      3.48 o 
  -2 -11   4       18.80       22.21      6.61 o 
  -1 -11   4      433.88      494.84     35.16 o 
   0 -11   4      654.42      635.50     33.89 o 
   1 -11   4      106.88      137.64     12.83 o 
   2 -11   4      112.56      112.36     11.28 o 
   3 -11   4        6.67        4.00      2.86 o 
   4 -11   4        0.98        2.98      7.73 o 
   5 -11   4        0.59       -2.37      6.11 o 
   6 -11   4       43.60       57.19     13.98 o 
   7 -11   4       22.13       26.60     10.19 o 
 -10 -10   4       20.32       20.38      7.74 o 
  -9 -10   4       16.09        8.10      4.88 o 
  -8 -10   4        4.54       14.40      5.62 o 
  -7 -10   4       43.51       64.35     11.53 o 
  -6 -10   4        0.18        3.44      4.36 o 
  -5 -10   4        2.86       -0.68      3.14 o 
  -4 -10   4      136.53      141.72     12.21 o 
  -3 -10   4      102.07       86.17      9.66 o 
  -2 -10   4       96.85      104.91     10.53 o 
  -1 -10   4      333.80      363.81     21.12 o 
   0 -10   4        6.10        8.47      4.42 o 
   1 -10   4       21.96       10.25      5.34 o 
   2 -10   4        9.97        8.74      6.55 o 
   3 -10   4        3.41        3.16      2.53 o 
   4 -10   4      275.97      286.41     24.16 o 
   5 -10   4      127.21      111.78     10.55 o 
   6 -10   4       55.43       62.26     13.97 o 
   7 -10   4        0.69       -4.59      5.72 o 
   8 -10   4        0.55        0.81      6.81 o 
 -11  -9   4       13.79       15.00      7.53 o 
 -10  -9   4       66.95       72.73     12.86 o 
  -9  -9   4       13.44       15.10      5.99 o 
  -8  -9   4        6.27        7.01      4.62 o 
  -7  -9   4        5.25        2.08      2.59 o 
  -6  -9   4       26.58       15.09      7.15 o 
  -5  -9   4        2.21        3.98      3.31 o 
  -4  -9   4      268.57      261.99     24.44 o 
  -3  -9   4      113.66      108.13      9.26 o 
  -2  -9   4       75.73       68.39      6.22 o 
  -1  -9   4       31.37       34.64      4.51 o 
   0  -9   4       74.20       53.07      7.18 o 
   1  -9   4      224.48      238.19     14.63 o 
   2  -9   4      105.69      115.95     21.23 o 
   3  -9   4       96.61       83.61      8.50 o 
   4  -9   4       45.22       51.16      8.34 o 
   5  -9   4       73.83       81.19     12.15 o 
   6  -9   4        8.31        7.56      2.57 o 
   7  -9   4       13.61       10.86      6.12 o 
   8  -9   4        2.49        4.46      5.46 o 
 -11  -8   4       16.38       25.42      8.36 o 
 -10  -8   4        0.78        0.77      3.18 o 
  -9  -8   4        1.52        2.67      3.58 o 
  -8  -8   4       11.58        6.06      4.30 o 
  -7  -8   4      134.18      152.92     16.28 o 
  -6  -8   4      113.57      127.01     18.83 o 
  -5  -8   4     1408.61     1448.86     42.81 o 
  -4  -8   4      649.92      680.13     25.22 o 
  -3  -8   4       40.97       37.00      4.49 o 
  -2  -8   4        2.21        1.15      1.55 o 
  -1  -8   4       61.94       70.75      5.05 o 
   0  -8   4       36.09       39.33      4.53 o 
   1  -8   4      377.64      379.34     25.12 o 
   2  -8   4     1028.55     1018.28     31.03 o 
   3  -8   4      369.33      362.44     17.02 o 
   4  -8   4       39.94       42.62      9.06 o 
   5  -8   4        4.58        2.11      2.17 o 
   6  -8   4       27.52       35.99      5.54 o 
   7  -8   4      235.99      205.53     13.26 o 
   8  -8   4       43.73       82.44     16.13 o 
   9  -8   4       42.28       57.07     14.22 o 
 -11  -7   4       35.16       38.57      9.29 o 
 -10  -7   4       14.10        8.67      4.72 o 
  -9  -7   4      136.77      158.14     17.57 o 
  -8  -7   4       71.61       71.75     11.65 o 
  -7  -7   4       53.91       45.66      8.53 o 
  -6  -7   4     1198.60     1280.23     49.99 o 
  -5  -7   4       64.05       75.15      7.14 o 
  -4  -7   4      369.65      365.11     15.82 o 
  -3  -7   4      400.01      411.74     15.60 o 
  -2  -7   4     1208.26     1178.09     36.44 o 
  -1  -7   4       74.22       59.25      5.22 o 
   0  -7   4      141.66      136.61      7.96 o 
   1  -7   4      366.45      377.06     13.27 o 
   2  -7   4        2.85        3.99      1.43 o 
   3  -7   4      584.80      563.69     15.83 o 
   4  -7   4      109.42      101.20      6.19 o 
   5  -7   4       88.32       83.41     10.32 o 
   6  -7   4      497.68      550.25     25.37 o 
   7  -7   4       12.61       13.38      3.51 o 
   8  -7   4      220.81      247.84     27.12 o 
   9  -7   4        0.18       -3.24      5.11 o 
  10  -7   4        8.69       -2.08      6.82 o 
 -12  -6   4        7.39        1.52      2.67 o 
 -11  -6   4       10.22        6.15      4.17 o 
 -10  -6   4        0.16       -5.65      5.65 o 
  -9  -6   4       15.55        9.24      4.06 o 
  -8  -6   4        6.86        2.07      3.53 o 
  -7  -6   4       35.10       35.78      3.26 o 
  -6  -6   4     1389.68     1468.95     53.24 o 
  -5  -6   4       31.02       39.03      5.42 o 
  -4  -6   4      177.12      176.54      9.94 o 
  -3  -6   4       36.19       26.56      3.26 o 
  -2  -6   4       14.93       14.41      2.48 o 
  -1  -6   4      569.79      612.99     25.50 o 
   0  -6   4      374.58      359.60     10.41 o 
   1  -6   4       54.69       43.12      3.26 o 
   2  -6   4      349.87      349.66     14.48 o 
   3  -6   4       14.48       15.24      2.90 o 
   4  -6   4      342.64      339.48     13.85 o 
   5  -6   4      431.33      414.55     12.89 o 
   6  -6   4        3.36        5.94      2.22 o 
   7  -6   4       93.61       93.62      8.11 o 
   8  -6   4      138.74      159.40      9.13 o 
   9  -6   4       39.81       42.58      6.58 o 
  10  -6   4        3.12       -3.49      7.03 o 
 -12  -5   4        1.13       -0.57      3.39 o 
 -11  -5   4       18.75       15.09      5.19 o 
 -10  -5   4       17.44       16.31      6.07 o 
  -9  -5   4       46.12       51.68     10.06 o 
  -8  -5   4       36.68       46.43      8.87 o 
  -7  -5   4      142.66      135.02     13.52 o 
  -6  -5   4      401.15      351.22     24.49 o 
  -5  -5   4      331.90      308.19     14.82 o 
  -4  -5   4      113.96      133.26      8.25 o 
  -3  -5   4      149.00      148.32      8.42 o 
  -2  -5   4      140.15      143.15      6.77 o 
  -1  -5   4      423.38      484.38     18.62 o 
   0  -5   4     1496.38     1594.41     48.52 o 
   1  -5   4       34.01       29.06      2.47 o 
   2  -5   4      692.65      680.21     19.26 o 
   3  -5   4      333.38      298.85      9.37 o 
   4  -5   4      144.17      136.69      7.93 o 
   5  -5   4      452.71      475.52     16.70 o 
   6  -5   4      263.52      236.77      8.97 o 
   7  -5   4       13.55       10.04      3.04 o 
   8  -5   4      201.87      226.41     14.25 o 
   9  -5   4      159.63      170.80     13.14 o 
  10  -5   4       36.37       31.18      6.04 o 
 -12  -4   4        1.22        0.12      3.08 o 
 -11  -4   4        1.56        0.21      3.21 o 
 -10  -4   4       39.31       39.87      8.83 o 
  -9  -4   4      368.60      350.42     25.25 o 
  -8  -4   4       61.08       57.53      9.50 o 
  -7  -4   4       64.70       59.19      8.51 o 
  -6  -4   4        1.50       -0.16      2.14 o 
  -5  -4   4       36.99       33.52      4.72 o 
  -4  -4   4       24.91       31.40      3.55 o 
  -3  -4   4       62.71       63.00      6.33 o 
  -2  -4   4      254.92      268.05     10.56 o 
  -1  -4   4      704.41      599.89     14.75 o 
   0  -4   4      348.22      281.90      8.14 o 
   1  -4   4      209.04      195.23      6.23 o 
   2  -4   4      503.56      562.30     19.68 o 
   3  -4   4      214.12      247.33      7.67 o 
   4  -4   4     1085.86     1045.24     25.40 o 
   5  -4   4     1629.25     1674.89     29.66 o 
   6  -4   4      573.21      558.69     15.38 o 
   7  -4   4       26.32       14.12      3.21 o 
   8  -4   4       32.18       40.43      7.56 o 
   9  -4   4        9.76        8.64      2.94 o 
  10  -4   4        0.00       -2.91      2.91 o 
  11  -4   4       30.97       34.18     10.49 o 
 -12  -3   4        3.15       -0.25      4.00 o 
 -11  -3   4       80.07       87.46     13.43 o 
 -10  -3   4      140.61      165.62     17.65 o 
  -9  -3   4        4.53        9.82      5.27 o 
  -8  -3   4      213.29      230.05     18.62 o 
  -7  -3   4      104.76      106.18     11.85 o 
  -6  -3   4       65.32       64.46      8.60 o 
  -5  -3   4      764.39      710.45     22.80 o 
  -4  -3   4     1475.07     1611.30     36.90 o 
  -3  -3   4     1000.80     1203.20     23.83 o 
  -2  -3   4      136.80      153.98      7.45 o 
  -1  -3   4        6.46       13.86      2.26 o 
   0  -3   4        0.26        0.62      0.87 o 
   1  -3   4       33.14       39.58      2.56 o 
   2  -3   4     2524.17     2483.70     45.33 o 
   3  -3   4     1513.70     1364.18     38.65 o 
   4  -3   4     1182.25     1253.48     37.01 o 
   5  -3   4      118.65      119.51      5.74 o 
   6  -3   4        1.91        1.37      2.13 o 
   7  -3   4      416.36      418.49     15.04 o 
   8  -3   4       26.04       17.91      4.33 o 
   9  -3   4      105.78      119.88     12.40 o 
  10  -3   4        0.01       -2.59      2.72 o 
  11  -3   4       17.51       20.25      5.71 o 
 -12  -2   4        0.89       12.38      5.90 o 
 -11  -2   4        2.70        3.82      4.05 o 
 -10  -2   4        8.20        7.86      3.89 o 
  -9  -2   4       22.25       16.87      5.36 o 
  -8  -2   4        3.99        3.45      3.17 o 
  -7  -2   4       19.70       10.34      3.07 o 
  -6  -2   4      152.06      132.00     12.15 o 
  -5  -2   4      254.59      269.16     11.00 o 
  -4  -2   4     1431.02     1720.08     38.09 o 
  -3  -2   4       28.05       35.18      3.93 o 
  -2  -2   4     2256.01     2244.85     42.46 o 
  -1  -2   4     1805.87     1819.38     53.50 o 
   0  -2   4      257.17      272.48      7.98 o 
   1  -2   4     2022.07     1804.77     26.44 o 
   2  -2   4     1205.09     1077.46     16.86 o 
   3  -2   4      469.51      415.01      9.13 o 
   4  -2   4       54.83       65.75      3.52 o 
   5  -2   4       60.42       53.50      3.65 o 
   6  -2   4      543.88      534.09     14.53 o 
   7  -2   4       41.46       31.78      3.13 o 
   8  -2   4       76.86       70.98      6.53 o 
   9  -2   4        6.81        7.62      3.31 o 
  10  -2   4      322.50      316.68     21.54 o 
  11  -2   4        4.25       12.95      5.61 o 
 -12  -1   4       23.13       24.31      7.56 o 
 -11  -1   4        5.71        9.65      4.74 o 
 -10  -1   4        7.66       10.91      4.49 o 
  -9  -1   4       50.29       57.45      9.37 o 
  -8  -1   4      300.07      325.88     21.88 o 
  -7  -1   4      540.60      545.00     27.94 o 
  -6  -1   4      288.20      317.64     19.09 o 
  -5  -1   4       25.97       16.63      3.15 o 
  -4  -1   4       93.01      103.44      9.12 o 
  -3  -1   4     1017.37     1098.62     34.35 o 
  -2  -1   4     1160.44     1171.09     32.13 o 
  -1  -1   4    13135.11    12957.32    160.42 o 
   0  -1   4      841.50      839.09     18.04 o 
   1  -1   4      965.47      927.91     22.49 o 
   2  -1   4     1584.17     1608.86     29.68 o 
   3  -1   4       22.79       21.87      2.86 o 
   4  -1   4      228.10      218.61      9.04 o 
   5  -1   4      410.06      380.34      8.98 o 
   6  -1   4       69.63       59.79      3.63 o 
   7  -1   4      171.88      168.40      9.19 o 
   8  -1   4       48.59       42.51      6.05 o 
   9  -1   4      397.24      431.20     23.47 o 
  10  -1   4        2.64        6.05      4.04 o 
  11  -1   4       27.81       26.37      6.35 o 
  12  -1   4       14.08       14.14      5.08 o 
 -12   0   4        1.69        4.20      4.85 o 
 -11   0   4        8.65       21.35      6.85 o 
 -10   0   4       30.00       44.17      9.16 o 
  -9   0   4       61.53       64.92     10.10 o 
  -8   0   4       73.50       82.94     10.98 o 
  -7   0   4      116.81      108.13     12.77 o 
  -6   0   4        9.64       11.04      2.40 o 
  -5   0   4        9.00        8.65      1.89 o 
  -4   0   4      680.03      784.54     28.68 o 
  -3   0   4       16.04       19.24      3.64 o 
  -2   0   4      188.83      205.45     10.47 o 
  -1   0   4     1575.06     1619.04     60.02 o 
   0   0   4     3546.15     3670.32     46.78 o 
   1   0   4    16610.43    16589.25   1253.24 o 
   2   0   4     7297.48     7562.01    122.04 o 
   3   0   4     6485.96     6741.80     66.84 o 
   4   0   4     4580.31     4832.21    122.90 o 
   5   0   4     1584.87     1622.82     46.78 o 
   6   0   4       28.37       23.80      2.23 o 
   7   0   4      490.74      492.32     14.78 o 
   8   0   4      761.27      738.00     51.25 o 
   9   0   4      437.07      440.56     23.35 o 
  10   0   4        4.12        3.24      2.10 o 
  11   0   4        4.48       -0.61      2.04 o 
  12   0   4        4.95        1.73      2.36 o 
 -12   1   4        4.20        3.97      3.91 o 
 -11   1   4       46.60       50.75     10.53 o 
 -10   1   4        8.27        9.01      4.86 o 
  -9   1   4       64.19       51.02      9.34 o 
  -8   1   4       23.19       16.96      3.53 o 
  -7   1   4      706.25      702.04     47.83 o 
  -6   1   4      599.98      613.86     28.19 o 
  -5   1   4      152.38      167.08     12.65 o 
  -4   1   4       88.09       72.86      7.31 o 
  -3   1   4      362.79      399.88     17.46 o 
  -2   1   4      266.63      290.25     13.03 o 
  -1   1   4      107.77       87.95      4.51 o 
   0   1   4     1242.02     1208.94     35.82 o 
   1   1   4      240.38      247.49      6.38 o 
   2   1   4      165.91      157.86      4.19 o 
   3   1   4      252.76      211.30      5.30 o 
   4   1   4     2617.23     2752.56     40.81 o 
   5   1   4       29.88       29.38      2.71 o 
   6   1   4        7.19        5.47      1.39 o 
   7   1   4       91.46       91.14      6.64 o 
   8   1   4      210.02      207.01     11.05 o 
   9   1   4      166.03      158.84     13.39 o 
  10   1   4       44.84       56.16      8.44 o 
  11   1   4        2.85        1.78      2.15 o 
  12   1   4        1.08       -0.20      2.41 o 
 -12   2   4        0.53        4.04      4.24 o 
 -11   2   4        0.14        2.46      4.34 o 
 -10   2   4        0.12       -4.07      4.07 o 
  -9   2   4        2.00        5.75      3.05 o 
  -8   2   4        0.06        6.94      4.42 o 
  -7   2   4      991.77      910.71     38.70 o 
  -6   2   4        0.15        7.79      4.40 o 
  -5   2   4      229.55      225.77     15.21 o 
  -4   2   4      252.64      273.79     15.80 o 
  -3   2   4       55.20       39.12      4.95 o 
  -2   2   4       69.77       61.93      5.76 o 
  -1   2   4      165.94      184.62      9.54 o 
   0   2   4     2050.82     2291.75     38.77 o 
   1   2   4    30663.30    28244.40    342.04 o 
   2   2   4        5.19        4.03      0.83 o 
   3   2   4     3471.48     3499.40    189.03 o 
   4   2   4      733.22      759.69     13.66 o 
   5   2   4       49.16       43.86      3.46 o 
   6   2   4     1424.84     1383.71     26.97 o 
   7   2   4       81.38       96.67      6.86 o 
   8   2   4       74.68       82.38      6.86 o 
   9   2   4       32.23       26.63      5.78 o 
  10   2   4        0.26        1.62      2.25 o 
  11   2   4        2.70        2.41      2.34 o 
  12   2   4        4.19        3.86      3.46 o 
  13   2   4       16.44       12.55      4.96 o 
 -11   3   4       30.76       23.40      6.59 o 
 -10   3   4       24.03       28.94      7.36 o 
  -9   3   4       65.30       65.22     10.89 o 
  -8   3   4       26.02       30.56      7.24 o 
  -7   3   4      195.50      190.32     16.48 o 
  -6   3   4      177.12      170.61     14.53 o 
  -5   3   4        0.03        3.31      2.36 o 
  -4   3   4      156.76      136.22     11.02 o 
  -3   3   4      188.31      146.95     10.70 o 
  -2   3   4     1716.00     1877.56     51.56 o 
  -1   3   4     2110.86     2148.56     55.32 o 
   0   3   4     2011.99     2145.50     37.53 o 
   1   3   4       73.02       54.07      5.10 o 
   2   3   4      488.38      486.10      9.42 o 
   3   3   4      437.17      397.87     12.42 o 
   4   3   4      545.37      489.44     15.58 o 
   5   3   4      394.37      435.02     11.37 o 
   6   3   4      949.18      998.81     59.52 o 
   7   3   4      936.37      993.75     47.60 o 
   8   3   4        1.46       -2.00      2.41 o 
   9   3   4        2.90        0.16      2.32 o 
  10   3   4       75.49       72.59      9.72 o 
  11   3   4       28.77       28.19      6.39 o 
  12   3   4        0.33       -4.42      4.42 o 
  13   3   4        0.85       -3.60      3.60 o 
 -11   4   4       18.90       21.06      7.27 o 
 -10   4   4       99.90       77.55     12.81 o 
  -9   4   4       25.84       22.05      6.31 o 
  -8   4   4       51.52       45.74      8.69 o 
  -7   4   4       24.23       15.71      4.63 o 
  -6   4   4      340.13      361.79     22.41 o 
  -5   4   4        0.01       -1.77      2.19 o 
  -4   4   4      117.49      154.08      8.70 o 
  -3   4   4      183.88      151.99     11.65 o 
  -2   4   4     2530.97     2905.52     75.49 o 
  -1   4   4      701.83      688.31     25.32 o 
   0   4   4       22.69       12.41      2.91 o 
   1   4   4     1258.06     1128.00     34.75 o 
   2   4   4      225.34      254.48     14.19 o 
   3   4   4        2.76        0.95      1.28 o 
   4   4   4       84.82      101.84      7.01 o 
   5   4   4      464.81      603.37     50.22 o 
   6   4   4        4.56        4.51      1.19 o 
   7   4   4      224.33      231.54     11.80 o 
   8   4   4       60.43       58.23      7.81 o 
   9   4   4       36.57       36.03      6.42 o 
  10   4   4        0.15       -2.34      2.91 o 
  11   4   4        0.01       -4.50      4.50 o 
  12   4   4       13.11        9.17      3.95 o 
  13   4   4        1.30       -2.43      2.60 o 
 -11   5   4        0.32       -3.53      5.21 o 
 -10   5   4       31.53       17.52      6.92 o 
  -9   5   4        9.44       12.00      5.45 o 
  -8   5   4      137.36      128.71     15.02 o 
  -7   5   4       52.43       50.71      9.05 o 
  -6   5   4      655.27      660.18     32.54 o 
  -5   5   4       66.58       81.66     10.00 o 
  -4   5   4       34.92       28.13      5.70 o 
  -3   5   4     1021.23     1151.80     40.74 o 
  -2   5   4      242.09      237.19     15.09 o 
  -1   5   4     2224.10     2628.20     49.68 o 
   0   5   4     5305.72     5516.97    130.43 o 
   1   5   4       26.46       52.41      7.10 o 
   2   5   4        8.38        7.12      2.86 o 
   3   5   4     4959.81     5484.92     89.14 o 
   4   5   4      136.97      153.24      6.70 o 
   5   5   4        5.82        3.22      2.45 o 
   6   5   4      190.75      203.15     12.21 o 
   7   5   4      706.76      707.75     23.57 o 
   8   5   4      510.62      467.49     24.71 o 
   9   5   4      128.91      126.14     10.08 o 
  10   5   4        4.56        3.06      2.12 o 
  11   5   4        0.15        1.08      1.98 o 
  12   5   4        0.08       -3.26      3.75 o 
  13   5   4        0.19        0.02      3.30 o 
 -10   6   4       33.23       44.92     10.54 o 
  -9   6   4       36.48       39.08      9.23 o 
  -8   6   4        3.42        1.79      2.88 o 
  -7   6   4       35.43       34.21      7.97 o 
  -6   6   4        4.19        7.31      4.55 o 
  -5   6   4        7.40        5.13      3.68 o 
  -4   6   4      472.69      520.61     27.19 o 
  -3   6   4       50.45       28.47      5.99 o 
  -2   6   4      279.04      269.18     17.31 o 
  -1   6   4     1029.15     1219.49     41.08 o 
   0   6   4      212.43      235.99     15.12 o 
   1   6   4       43.41       65.13      3.90 o 
   2   6   4       83.67      113.61     10.95 o 
   3   6   4     1452.34     1395.02     82.41 o 
   4   6   4      267.34      255.42      8.73 o 
   5   6   4       48.72       48.89      4.12 o 
   6   6   4       46.39       65.32      6.74 o 
   7   6   4       34.43       35.15      5.05 o 
   8   6   4       90.24       81.04      5.77 o 
   9   6   4       30.97       30.02      5.06 o 
  10   6   4      109.35      117.11     13.25 o 
  11   6   4       96.97       96.10     12.83 o 
  12   6   4        8.88        7.33      4.54 o 
  13   6   4        1.97       -3.26      4.06 o 
 -10   7   4       31.33       28.77      8.44 o 
  -9   7   4        3.95       -5.83      5.83 o 
  -8   7   4        1.40        1.12      3.04 o 
  -7   7   4        8.63        2.50      3.15 o 
  -6   7   4        2.69        5.99      4.21 o 
  -5   7   4      300.29      270.86     20.82 o 
  -4   7   4       18.68       19.54      6.00 o 
  -3   7   4      264.90      274.69     13.37 o 
  -2   7   4       42.62       46.79      7.37 o 
  -1   7   4        3.59        1.42      1.69 o 
   0   7   4       56.23       50.89      4.36 o 
   1   7   4     3116.64     3295.13    109.08 o 
   2   7   4     3270.24     3419.60    301.02 o 
   3   7   4      232.54      307.27     20.82 o 
   4   7   4        9.72       23.37      3.17 o 
   5   7   4        5.98        4.21      2.01 o 
   6   7   4       22.43       19.58      3.57 o 
   7   7   4        6.40        4.22      2.22 o 
   8   7   4      140.83      143.24      7.85 o 
   9   7   4        3.27        5.77      2.51 o 
  10   7   4        1.00        0.52      4.97 o 
  11   7   4        5.39       10.79      4.72 o 
  12   7   4        0.54       -0.53      3.84 o 
  13   7   4        6.34        3.30      3.30 o 
  -9   8   4        1.37        1.30      3.03 o 
  -8   8   4        0.21        2.21      2.88 o 
  -7   8   4       44.15       36.07      8.97 o 
  -6   8   4      133.17      118.32     15.03 o 
  -5   8   4        3.70        5.14      4.78 o 
  -4   8   4        0.82       -2.33      2.33 o 
  -3   8   4      124.70      139.00     13.68 o 
  -2   8   4       49.91       52.80      7.92 o 
  -1   8   4       36.85       21.58      3.39 o 
   0   8   4        8.96       11.63      4.93 o 
   1   8   4     2809.80     2782.87    231.98 o 
   2   8   4     1872.67     1871.43     84.75 o 
   3   8   4      306.28      276.64     21.06 o 
   4   8   4       39.82       37.59      3.56 o 
   5   8   4       10.62       18.34      3.00 o 
   6   8   4      140.05      140.56      9.69 o 
   7   8   4       62.74       52.76      8.82 o 
   8   8   4       59.39       61.18      7.51 o 
   9   8   4        0.12        2.21      2.39 o 
  10   8   4        5.68        2.86      7.52 o 
  11   8   4        4.16        5.93      3.75 o 
  12   8   4        1.41        2.60      2.96 o 
  13   8   4        6.83        5.73      4.73 o 
  -9   9   4       39.33       45.57      7.19 o 
  -8   9   4       61.47       72.89      9.03 o 
  -7   9   4       23.81       26.44      5.31 o 
  -6   9   4        0.05        3.71      2.97 o 
  -5   9   4       43.19       25.95      6.30 o 
  -4   9   4        0.02        4.21      3.83 o 
  -3   9   4      351.40      350.43     23.58 o 
  -2   9   4       91.37       70.74     11.90 o 
  -1   9   4      105.90       99.28      7.67 o 
   0   9   4      917.96      916.68     25.58 o 
   1   9   4        2.09        2.41      1.90 o 
   2   9   4      278.26      275.20     11.15 o 
   3   9   4        8.92       15.54      5.28 o 
   4   9   4      559.02      527.82     47.68 o 
   5   9   4        0.56       -0.73      2.05 o 
   6   9   4      461.07      425.92     18.44 o 
   7   9   4        6.62        3.35      1.85 o 
   8   9   4      180.10      161.61     21.41 o 
   9   9   4        0.85       -1.69      2.28 o 
  10   9   4        3.99        3.74      2.03 o 
  11   9   4       12.12       12.25      5.05 o 
  12   9   4        6.70       10.17      5.13 o 
  -8  10   4        3.82       -2.14      7.75 o 
  -7  10   4        0.48       -2.51      3.26 o 
  -6  10   4        2.95       -3.54      3.54 o 
  -5  10   4        0.28       -6.52      9.14 o 
  -4  10   4       19.49       13.86      3.41 o 
  -3  10   4      187.45      186.30     14.20 o 
  -2  10   4       23.70       16.69      8.14 o 
  -1  10   4      540.50      532.13     20.23 o 
   0  10   4      724.73      751.18     24.00 o 
   1  10   4       83.20       73.45      8.94 o 
   2  10   4      679.02      670.78     28.78 o 
   3  10   4      161.07      167.53      7.50 o 
   4  10   4        1.34       -3.95      5.26 o 
   5  10   4      159.82      192.04     23.00 o 
   6  10   4       18.30       13.06      6.73 o 
   7  10   4       20.15       30.90      8.40 o 
   8  10   4       30.42       35.14     10.68 o 
   9  10   4        5.09        1.67      3.97 o 
  10  10   4        7.52       10.52      3.17 o 
  11  10   4        4.57       16.53      6.20 o 
  12  10   4        8.92        9.54      4.91 o 
  -7  11   4        2.88       -0.52      2.78 o 
  -6  11   4       18.84       24.03      7.12 o 
  -5  11   4        5.40        1.85      3.58 o 
  -4  11   4       16.90       26.71      5.01 o 
  -3  11   4      199.60      197.40     13.40 o 
  -2  11   4        0.15        1.71      3.38 o 
  -1  11   4       63.83       66.96      7.26 o 
   0  11   4      181.54      155.19     10.65 o 
   1  11   4       95.01       87.54      8.30 o 
   2  11   4      118.30       94.20      7.45 o 
   3  11   4      201.72      197.37      8.84 o 
   4  11   4       19.68       13.56      5.37 o 
   5  11   4       62.58       64.01     17.65 o 
   6  11   4       58.82       59.30     13.11 o 
   7  11   4        0.02       -6.08      6.62 o 
   8  11   4        1.04        6.70      6.45 o 
   9  11   4       65.58       67.95     15.81 o 
  10  11   4        0.03       -2.48      3.17 o 
  11  11   4       10.35       16.24      6.35 o 
  12  11   4        1.01       -1.05      3.91 o 
  -7  12   4        2.31       -3.75      3.75 o 
  -6  12   4        0.02       -0.43      2.84 o 
  -5  12   4        0.64       -2.22      3.05 o 
  -4  12   4        0.00        0.90      2.00 o 
  -3  12   4       40.86       37.04     10.18 o 
  -2  12   4       28.89       31.83     10.53 o 
  -1  12   4       68.64       90.83      8.81 o 
   0  12   4       21.21       21.72      4.29 o 
   1  12   4       28.76       35.00     10.11 o 
   2  12   4        9.30        2.15      5.11 o 
   3  12   4      105.74      112.30      8.12 o 
   4  12   4       87.82       85.26     14.68 o 
   5  12   4      223.73      249.48     26.50 o 
   6  12   4       52.52       53.52     12.91 o 
   7  12   4        7.17       11.89      8.06 o 
   8  12   4        0.80        0.65      4.49 o 
   9  12   4       12.58       20.23      9.72 o 
  10  12   4        0.13        2.01      6.06 o 
  11  12   4        6.23       10.99      4.89 o 
  -6  13   4        0.03       -1.58      7.12 o 
  -5  13   4       31.13       29.24      6.37 o 
  -4  13   4       59.73       60.18      8.55 o 
  -3  13   4       41.28       59.32      8.39 o 
  -2  13   4        3.67       -2.82      2.82 o 
  -1  13   4       13.01       15.40      4.36 o 
   0  13   4       17.40       19.01      4.60 o 
   1  13   4      186.89      195.14     13.93 o 
   2  13   4       29.82       35.81      4.96 o 
   3  13   4        2.90       -0.24      3.83 o 
   4  13   4        4.17        0.59      3.43 o 
   5  13   4       20.31       14.89      7.39 o 
   6  13   4       28.49       41.60     11.30 o 
   7  13   4        3.34        2.68      4.04 o 
   8  13   4        6.80       18.52      8.56 o 
   9  13   4        0.59       -8.80      8.80 o 
  10  13   4       46.35       43.25     14.14 o 
  -5  14   4        5.14       11.72      6.66 o 
  -4  14   4        3.01        0.72      4.36 o 
  -3  14   4       37.20       35.66      6.83 o 
  -2  14   4        0.20       -2.92      2.92 o 
  -1  14   4        8.94        8.58      3.19 o 
   0  14   4        8.37        2.71      5.24 o 
   1  14   4        0.17        3.44      4.25 o 
   2  14   4        2.51       -8.12      8.12 o 
   3  14   4       64.70       52.27     12.20 o 
   4  14   4       11.57       10.34      7.20 o 
   5  14   4        0.06       -0.56      4.29 o 
   6  14   4        9.04       22.40      9.86 o 
   7  14   4       12.95       18.75     10.01 o 
   8  14   4        9.98       25.72     10.82 o 
   9  14   4       56.86       74.25     18.66 o 
  -4  15   4        9.06       23.47      9.16 o 
  -3  15   4        5.44        2.28      3.07 o 
  -2  15   4        6.39       14.04      6.78 o 
  -1  15   4       47.19       76.52     15.31 o 
   0  15   4       27.57       26.42      9.70 o 
   1  15   4       18.08        3.77      3.99 o 
   2  15   4        2.93       16.04      8.35 o 
   3  15   4        7.84        4.49      5.89 o 
   4  15   4       11.52       15.46      7.86 o 
   5  15   4       40.80       35.37     12.18 o 
   6  15   4       21.69       23.54     10.82 o 
   7  15   4        9.83       10.36      5.89 o 
   8  15   4       21.59       24.48     11.17 o 
  -2  16   4        0.19       13.66      7.38 o 
  -1  16   4        9.86       15.05      7.25 o 
   0  16   4        2.99        4.51      4.05 o 
   1  16   4        1.60       -3.58      7.45 o 
   2  16   4       16.84       37.58     12.48 o 
   3  16   4        1.49        4.40      5.66 o 
   4  16   4       13.39        5.83      4.90 o 
   5  16   4        1.34        1.73      5.68 o 
   6  16   4        9.03        6.77      6.41 o 
   7  16   4        0.37        3.92      5.92 o 
   0  17   4       17.50        5.03      5.34 o 
   1  17   4        2.23       15.86      7.99 o 
   2  17   4       57.60       43.94     12.33 o 
   3  17   4        0.02       -2.43      6.22 o 
   4  17   4       18.05       30.69     11.93 o 
  -4 -16   5        3.83        6.74      6.21 o 
  -3 -16   5       50.52       61.58     15.68 o 
  -2 -16   5        3.30       12.59      7.99 o 
  -1 -16   5        0.05        9.98      6.88 o 
  -6 -15   5       19.44       16.85      8.17 o 
  -5 -15   5       11.74       21.05      9.69 o 
  -4 -15   5        3.41        0.08      4.72 o 
  -3 -15   5        3.36        4.04      5.34 o 
  -2 -15   5        0.94       27.60     10.00 o 
  -1 -15   5       11.79       21.54      9.79 o 
   0 -15   5       15.42       20.54     14.07 o 
   1 -15   5       17.25       29.37      7.83 o 
   2 -15   5        0.14       24.89     11.19 o 
  -7 -14   5        0.50        3.32      6.29 o 
  -6 -14   5        0.02       -2.14      5.48 o 
  -5 -14   5        4.13        7.97      6.30 o 
  -4 -14   5        1.64        1.70      2.51 o 
  -3 -14   5       74.15       82.64     10.82 o 
  -2 -14   5       44.00       37.59      7.24 o 
  -1 -14   5       10.90        6.08      4.42 o 
   0 -14   5        0.32        2.14      3.17 o 
   1 -14   5        9.84       16.88      6.04 o 
   2 -14   5        0.52        2.71      6.54 o 
   3 -14   5       79.31       85.52     19.61 o 
   4 -14   5       25.65       28.29     11.07 o 
  -8 -13   5        1.36        1.85      3.98 o 
  -7 -13   5       23.78       22.62      9.09 o 
  -6 -13   5        3.50        4.33      2.50 o 
  -5 -13   5       13.49       12.05      4.17 o 
  -4 -13   5        3.59        2.10      2.34 o 
  -3 -13   5        2.35        3.00      4.78 o 
  -2 -13   5       14.78       16.73      5.11 o 
  -1 -13   5        0.72       -3.65      3.65 o 
   0 -13   5        4.34        0.62      3.31 o 
   1 -13   5       27.34       42.76      8.74 o 
   2 -13   5       49.90       52.76      9.25 o 
   3 -13   5        4.25       12.88     10.06 o 
   4 -13   5        1.28       -1.51      6.39 o 
   5 -13   5        4.44        9.08      7.20 o 
  -9 -12   5        9.26       12.46      6.76 o 
  -8 -12   5        8.97        8.95      5.93 o 
  -6 -12   5       25.63       19.31      5.69 o 
  -5 -12   5       19.70       16.59      4.89 o 
  -4 -12   5        9.01       14.30      6.31 o 
  -3 -12   5        0.01       -1.27      2.27 o 
  -2 -12   5       35.95       26.86      5.63 o 
  -1 -12   5       65.78       60.50      8.92 o 
   0 -12   5       98.94       96.83     11.87 o 
   1 -12   5        0.01        2.46      3.25 o 
   2 -12   5       10.63       14.08      4.80 o 
   3 -12   5       18.11        7.85      7.16 o 
   4 -12   5        0.54        9.54      5.62 o 
   5 -12   5        0.04        7.99      7.43 o 
   6 -12   5       11.05       23.79     10.40 o 
  -9 -11   5       21.63       25.72      7.75 o 
  -8 -11   5        9.37        9.57      5.04 o 
  -7 -11   5       24.76       33.53      8.79 o 
  -6 -11   5        3.85        6.41      5.07 o 
  -5 -11   5        1.61        0.19      2.37 o 
  -4 -11   5      145.67      148.50     13.27 o 
  -3 -11   5      119.08      130.16     12.28 o 
  -2 -11   5       86.31       94.81     10.39 o 
  -1 -11   5      837.61      842.38     34.32 o 
   0 -11   5        3.86        4.32      3.48 o 
   1 -11   5      179.52      175.23     14.85 o 
   2 -11   5       10.73       11.28      4.28 o 
   3 -11   5        5.27        1.98      3.25 o 
   4 -11   5       55.31       45.56      9.93 o 
   5 -11   5      130.51      147.33     22.07 o 
   6 -11   5       32.98       46.04     13.51 o 
   7 -11   5       16.58       24.90     10.04 o 
 -10 -10   5        0.73        0.05      2.77 o 
  -9 -10   5        6.11       -0.49      3.86 o 
  -8 -10   5        0.01        6.09      4.00 o 
  -7 -10   5       33.56       26.11      8.05 o 
  -6 -10   5      321.02      321.89     33.16 o 
  -5 -10   5       25.69       29.13      5.69 o 
  -4 -10   5        2.66       -1.30      2.61 o 
  -3 -10   5       19.61       10.28      3.41 o 
  -2 -10   5      232.94      208.27     20.83 o 
  -1 -10   5      137.36      129.47     12.44 o 
   0 -10   5      102.06       94.11     10.61 o 
   1 -10   5      110.57      113.30     11.16 o 
   2 -10   5      209.12      211.95     14.75 o 
   3 -10   5      112.83      113.64     10.63 o 
   4 -10   5        0.00        0.41      2.01 o 
   5 -10   5        9.90        1.24      3.12 o 
   6 -10   5       26.64       20.51      8.47 o 
   7 -10   5        4.80       -1.68      4.72 o 
   8 -10   5       11.23        2.68      5.32 o 
 -10  -9   5        8.33       16.78      7.47 o 
  -9  -9   5        1.20       -3.00      3.00 o 
  -8  -9   5        1.00       -0.28      2.59 o 
  -7  -9   5       53.44       78.33     12.37 o 
  -6  -9   5       49.04       46.43     11.99 o 
  -5  -9   5      242.48      257.03     17.16 o 
  -4  -9   5       50.99       56.37      7.80 o 
  -3  -9   5      627.77      645.84     26.81 o 
  -2  -9   5      162.71      172.08     17.47 o 
  -1  -9   5        0.02        1.95      2.76 o 
   0  -9   5       13.30       16.57      8.26 o 
   1  -9   5       19.56       18.59      4.57 o 
   2  -9   5      751.42      713.06     26.76 o 
   3  -9   5       63.56       63.13      7.25 o 
   4  -9   5      242.07      238.93     14.77 o 
   5  -9   5      311.05      312.36     17.03 o 
   6  -9   5        6.23        8.83      6.44 o 
   7  -9   5       56.66       71.07     14.87 o 
   8  -9   5       36.37       58.03     14.36 o 
 -11  -8   5        2.20       -4.29      4.29 o 
 -10  -8   5       15.60       19.42      7.45 o 
  -9  -8   5       36.86       45.56     10.19 o 
  -8  -8   5       49.47       50.46     10.29 o 
  -7  -8   5       14.12       20.91      5.95 o 
  -6  -8   5      110.96      125.71     14.55 o 
  -5  -8   5      302.93      325.93     18.94 o 
  -4  -8   5      144.25      137.23     11.64 o 
  -3  -8   5       30.91       41.27      5.07 o 
  -2  -8   5      103.96      101.97      7.90 o 
  -1  -8   5       97.17       95.90      6.05 o 
   0  -8   5      209.77      202.04      9.06 o 
   1  -8   5        0.48       -0.29      1.84 o 
   2  -8   5      954.99      883.48     28.77 o 
   3  -8   5       89.17       92.65      8.50 o 
   4  -8   5      112.32      126.34     21.78 o 
   5  -8   5       69.03       68.87      7.43 o 
   6  -8   5      275.57      256.37     32.40 o 
   7  -8   5       33.70       33.75      9.70 o 
   8  -8   5        0.50       -0.12      4.63 o 
   9  -8   5        1.79        4.33      6.44 o 
 -11  -7   5       16.64       20.77      8.37 o 
 -10  -7   5        0.62       -2.23      4.85 o 
  -9  -7   5        0.49        0.00      2.89 o 
  -8  -7   5        3.57        0.91      2.98 o 
  -7  -7   5       54.39       54.81      4.43 o 
  -6  -7   5        9.44       15.10      6.13 o 
  -5  -7   5      457.97      499.34     23.50 o 
  -4  -7   5       32.60       48.91      6.22 o 
  -3  -7   5       39.51       33.65      5.36 o 
  -2  -7   5      179.22      190.59     12.39 o 
  -1  -7   5      182.08      190.38      8.31 o 
   0  -7   5        4.12        1.53      1.41 o 
   1  -7   5      126.61      118.11      7.54 o 
   2  -7   5       40.71       40.75      4.22 o 
   3  -7   5      121.72      119.28      6.83 o 
   4  -7   5        0.54        0.88      1.15 o 
   5  -7   5       11.81       10.58      4.09 o 
   6  -7   5       55.12       59.79      6.46 o 
   7  -7   5        4.34        6.18      2.50 o 
   8  -7   5      107.70       97.48     17.24 o 
   9  -7   5       18.61        9.79      5.45 o 
 -11  -6   5        1.34       -2.90      3.89 o 
 -10  -6   5       13.16        7.97      4.15 o 
  -9  -6   5       62.66       63.83     11.03 o 
  -8  -6   5       31.25       27.89      7.33 o 
  -7  -6   5       22.49       16.27      5.06 o 
  -6  -6   5      454.73      416.35     25.38 o 
  -5  -6   5        2.38        6.49      3.11 o 
  -4  -6   5      471.82      443.82     16.98 o 
  -3  -6   5      643.90      650.49     17.31 o 
  -2  -6   5      354.31      333.60     13.26 o 
  -1  -6   5      152.90      200.12      9.89 o 
   0  -6   5      313.31      373.01     13.69 o 
   1  -6   5        1.11        0.15      1.13 o 
   2  -6   5      265.32      267.75      8.04 o 
   3  -6   5        2.07        1.90      2.15 o 
   4  -6   5      104.81       99.11      7.35 o 
   5  -6   5        0.10        0.52      1.02 o 
   6  -6   5      282.58      292.14     13.76 o 
   7  -6   5       90.55      100.50      8.20 o 
   8  -6   5       15.11       11.37      7.56 o 
   9  -6   5      112.97      133.87     20.29 o 
  10  -6   5        4.34       -6.47      6.47 o 
 -11  -5   5        0.46       -2.60      2.60 o 
 -10  -5   5        0.67        6.67      4.21 o 
  -9  -5   5       40.69       34.26      7.98 o 
  -8  -5   5       10.42       10.55      4.65 o 
  -7  -5   5       52.30       36.82      7.44 o 
  -6  -5   5       11.84       14.44      4.28 o 
  -5  -5   5      571.47      580.98     28.29 o 
  -4  -5   5      119.77      126.33      7.59 o 
  -3  -5   5       53.32       51.56      6.67 o 
  -2  -5   5      166.29      194.86      9.78 o 
  -1  -5   5      201.66      166.88      7.18 o 
   0  -5   5      230.33      298.20      9.25 o 
   1  -5   5       11.24       16.88      1.96 o 
   2  -5   5        5.73        7.10      1.50 o 
   3  -5   5      201.04      202.25      7.57 o 
   4  -5   5       98.25       95.51      5.13 o 
   5  -5   5      228.72      216.85     10.47 o 
   6  -5   5      268.13      242.85     13.53 o 
   7  -5   5      398.37      456.34     16.29 o 
   8  -5   5        3.21        2.87      2.10 o 
   9  -5   5       27.83       30.20      5.52 o 
  10  -5   5        0.54        0.49      2.06 o 
 -12  -4   5        1.07        6.25      4.45 o 
 -11  -4   5       16.57       15.70      5.93 o 
 -10  -4   5       20.86       12.38      5.33 o 
  -9  -4   5       23.94        9.77      4.68 o 
  -8  -4   5       80.82       86.22     11.95 o 
  -7  -4   5      430.63      396.99     24.74 o 
  -6  -4   5       59.63       67.55      9.20 o 
  -5  -4   5      547.00      582.70     21.33 o 
  -4  -4   5      381.31      402.38     13.53 o 
  -3  -4   5      995.46     1021.84     57.08 o 
  -2  -4   5     1697.91     1815.90     40.44 o 
  -1  -4   5     2658.72     2778.66     47.95 o 
   0  -4   5        9.19       10.64      1.63 o 
   1  -4   5      214.14      214.62      6.59 o 
   2  -4   5        0.84        0.88      1.15 o 
   3  -4   5     1745.28     1674.88     27.52 o 
   4  -4   5      115.08      111.12      4.98 o 
   5  -4   5      304.24      273.88     10.92 o 
   6  -4   5      181.93      199.49      8.01 o 
   7  -4   5      487.76      456.14     14.36 o 
   8  -4   5        0.04       -1.35      4.39 o 
   9  -4   5      117.52      119.38     10.33 o 
  10  -4   5      129.47      131.96     11.56 o 
  11  -4   5        0.47        4.02      4.39 o 
 -12  -3   5        0.72       -0.78      4.15 o 
 -11  -3   5        0.08        5.24      4.93 o 
 -10  -3   5       16.62       21.64      6.95 o 
  -9  -3   5      100.33       81.04     11.76 o 
  -8  -3   5       43.57       36.12      7.91 o 
  -7  -3   5        8.90        4.94      3.36 o 
  -6  -3   5       19.72       22.14      5.08 o 
  -5  -3   5       98.38       93.42      7.69 o 
  -4  -3   5        8.31       17.75      3.29 o 
  -3  -3   5       19.28       29.68      4.16 o 
  -2  -3   5      130.09      126.62      8.68 o 
  -1  -3   5        2.59        6.08      1.57 o 
   0  -3   5     1307.86     1170.39     22.24 o 
   1  -3   5      267.58      261.84     10.08 o 
   2  -3   5      289.10      364.71      9.63 o 
   3  -3   5     1990.29     2133.07     71.39 o 
   4  -3   5      248.95      240.19      6.97 o 
   5  -3   5      588.91      581.68     24.73 o 
   6  -3   5      908.07      856.86     38.31 o 
   7  -3   5       25.35       23.28      3.23 o 
   8  -3   5      149.24      150.57     17.61 o 
   9  -3   5       45.48       41.31      6.70 o 
  10  -3   5      135.36      156.49     12.21 o 
  11  -3   5        0.01        8.94      5.51 o 
 -12  -2   5        2.63        0.89      3.35 o 
 -11  -2   5        0.05       -3.61      3.61 o 
 -10  -2   5        4.30        3.02      3.19 o 
  -9  -2   5       56.54       50.82      9.16 o 
  -8  -2   5      240.84      230.66     18.94 o 
  -7  -2   5      248.22      275.55     19.57 o 
  -6  -2   5      254.48      240.42     17.18 o 
  -5  -2   5        7.38        1.77      1.04 o 
  -4  -2   5      295.10      342.25     18.04 o 
  -3  -2   5       24.22       33.38      3.86 o 
  -2  -2   5     5517.80     5983.72     97.47 o 
  -1  -2   5        3.05        8.94      1.85 o 
   0  -2   5     1042.16     1031.92     27.84 o 
   1  -2   5      217.14      220.10      6.15 o 
   2  -2   5     1172.80     1147.03     19.32 o 
   3  -2   5      157.86      156.07      4.64 o 
   4  -2   5       28.99       17.63      1.64 o 
   5  -2   5        4.06        8.05      1.26 o 
   6  -2   5      455.50      401.50     20.93 o 
   7  -2   5       71.18       61.49     12.70 o 
   8  -2   5       45.44       47.32      4.06 o 
   9  -2   5        0.85        1.51      2.34 o 
  10  -2   5      130.58      126.39     12.91 o 
  11  -2   5        0.37       -0.22      2.76 o 
  12  -2   5       10.72       12.19      6.23 o 
 -12  -1   5        0.14       -2.88      4.28 o 
 -11  -1   5       12.79       14.46      5.39 o 
 -10  -1   5      243.42      250.88     21.86 o 
  -9  -1   5       66.72       68.36     10.48 o 
  -8  -1   5       68.92       75.92     10.68 o 
  -7  -1   5        3.08        2.43      2.10 o 
  -6  -1   5       94.38       85.03      9.95 o 
  -5  -1   5        9.70       11.10      2.67 o 
  -4  -1   5     1675.11     1759.85     51.84 o 
  -3  -1   5      621.51      576.42     22.84 o 
  -2  -1   5       14.97       14.90      2.23 o 
  -1  -1   5     2644.72     2481.53     40.26 o 
   0  -1   5     1585.55     1547.55     34.45 o 
   1  -1   5     1069.70     1039.13     38.64 o 
   2  -1   5        2.17        1.36      1.75 o 
   3  -1   5     2131.11     2060.72     35.55 o 
   4  -1   5     6028.24     6306.60     70.93 o 
   5  -1   5      144.78      139.72      4.80 o 
   6  -1   5       14.87       15.14      1.82 o 
   7  -1   5       90.41       81.59      5.97 o 
   8  -1   5      400.94      387.22     12.11 o 
   9  -1   5      134.28      135.48     12.15 o 
  10  -1   5       16.36       17.36      4.99 o 
  11  -1   5       44.33       54.54      8.66 o 
 -12   0   5        1.27        5.20      3.42 o 
 -11   0   5        0.77        1.00      2.64 o 
 -10   0   5       15.19       19.56      6.46 o 
  -9   0   5       57.78       39.20      8.22 o 
  -8   0   5        9.22        9.26      4.20 o 
  -7   0   5      230.32      227.25     17.40 o 
  -6   0   5       15.41       10.13      2.10 o 
  -5   0   5      513.08      522.85     14.84 o 
  -4   0   5       93.02       76.98      7.96 o 
  -3   0   5      714.38      820.54     28.38 o 
  -2   0   5      378.73      368.32     12.08 o 
  -1   0   5    12730.50    12221.68    152.94 o 
   0   0   5     2954.51     2833.89     34.04 o 
   1   0   5      335.98      350.87     21.03 o 
   2   0   5    19663.89    19639.93    299.57 o 
   3   0   5      341.75      336.56      6.94 o 
   4   0   5      710.72      663.60     10.12 o 
   5   0   5      263.57      282.90      7.08 o 
   6   0   5        0.46        0.75      0.80 o 
   7   0   5        0.80        0.50      0.98 o 
   8   0   5       44.03       30.55      4.04 o 
   9   0   5      114.81      102.58     10.50 o 
  10   0   5        0.04       -0.35      2.62 o 
  11   0   5       40.13       35.54      7.11 o 
  12   0   5        3.57        4.37      2.93 o 
 -11   1   5        6.78       -0.20      3.31 o 
 -10   1   5        2.22       -0.75      2.66 o 
  -9   1   5       81.39       73.13     11.11 o 
  -8   1   5      132.25      132.16     14.09 o 
  -7   1   5      402.19      375.62     15.57 o 
  -6   1   5      104.10      130.65     12.55 o 
  -5   1   5      561.40      598.87     26.49 o 
  -4   1   5        0.28       -0.44      1.61 o 
  -3   1   5        8.97        5.78      2.16 o 
  -2   1   5        7.70        9.86      2.29 o 
  -1   1   5     2849.62     2675.48     48.45 o 
   0   1   5     6624.92     6076.85    131.62 o 
   1   1   5    32081.27    31364.21    378.37 o 
   2   1   5     4693.88     4954.14    108.14 o 
   3   1   5        7.69        5.63      0.68 o 
   4   1   5      292.79      302.19      8.61 o 
   5   1   5      791.22      842.46     47.29 o 
   6   1   5        3.61        3.68      1.40 o 
   7   1   5      187.19      162.90      8.61 o 
   8   1   5       13.62        9.13      2.13 o 
   9   1   5      177.79      191.37     14.30 o 
  10   1   5        6.27        3.53      1.96 o 
  11   1   5        7.73        4.89      2.53 o 
  12   1   5        0.60       -3.12      3.14 o 
 -11   2   5       32.78       26.22      7.91 o 
 -10   2   5        5.25        8.06      5.47 o 
  -9   2   5       15.48       18.32      6.62 o 
  -8   2   5      161.79      152.70     15.54 o 
  -7   2   5      201.28      214.27     17.44 o 
  -6   2   5       13.59       28.03      6.47 o 
  -5   2   5       29.61       32.24      5.74 o 
  -4   2   5     1334.48     1238.00     40.87 o 
  -3   2   5       55.59       59.77      6.47 o 
  -2   2   5       90.71       96.89      7.68 o 
  -1   2   5        9.70       21.98      3.16 o 
   0   2   5     1840.05     2047.72     65.73 o 
   1   2   5     2097.17     2007.01     24.91 o 
   2   2   5     1173.35     1138.86     40.03 o 
   3   2   5      238.15      258.43      6.97 o 
   4   2   5     1795.06     1739.40     63.14 o 
   5   2   5     1423.66     1430.54     22.48 o 
   6   2   5      318.78      337.73     12.14 o 
   7   2   5       72.50       82.58      6.16 o 
   8   2   5      233.27      215.72     11.14 o 
   9   2   5      127.60      128.67     11.66 o 
  10   2   5       82.47       79.58      9.79 o 
  11   2   5       79.03       75.71     10.28 o 
  12   2   5       15.13       23.16      6.39 o 
 -11   3   5        0.46       -2.97      4.06 o 
 -10   3   5       34.19       18.82      6.79 o 
  -9   3   5       15.18       29.68      7.73 o 
  -8   3   5      112.39       89.83     12.06 o 
  -7   3   5       17.14       12.19      4.22 o 
  -6   3   5      834.79      857.09     36.66 o 
  -5   3   5      168.97      176.38     14.01 o 
  -4   3   5      474.90      580.82     25.64 o 
  -3   3   5      159.39      146.58     11.00 o 
  -2   3   5       70.30       69.68      6.96 o 
  -1   3   5      847.39      930.77     47.34 o 
   0   3   5     6493.50     6410.77    159.14 o 
   1   3   5       47.67       42.70      2.35 o 
   2   3   5      545.99      531.03     10.55 o 
   3   3   5      385.77      394.80      9.36 o 
   4   3   5        3.35        2.95      1.38 o 
   5   3   5      416.62      398.88     10.14 o 
   6   3   5     1145.33     1247.18     47.79 o 
   7   3   5      778.11      807.27     43.22 o 
   8   3   5      195.42      191.99     11.94 o 
   9   3   5       36.74       21.53      4.73 o 
  10   3   5       12.25       14.10      4.37 o 
  11   3   5        2.76        3.52      2.71 o 
  12   3   5       10.71        9.24      3.95 o 
  13   3   5       12.13       13.76      5.15 o 
 -11   4   5        3.91        0.99      5.00 o 
 -10   4   5        3.81        9.29      5.29 o 
  -9   4   5        0.02        0.39      2.98 o 
  -8   4   5       68.38       49.43      9.31 o 
  -7   4   5      199.02      217.18     18.59 o 
  -6   4   5      417.68      422.22     24.83 o 
  -5   4   5       73.57       74.82      9.46 o 
  -4   4   5       28.93       31.45      5.59 o 
  -3   4   5      159.92      152.95     12.00 o 
  -2   4   5      314.46      300.43     16.17 o 
  -1   4   5      778.13      858.57     29.77 o 
   0   4   5        6.03        1.25      0.74 o 
   1   4   5      496.71      551.20     10.97 o 
   2   4   5       29.63       38.78      3.49 o 
   3   4   5      311.07      346.31      8.60 o 
   4   4   5        4.97        9.08      1.97 o 
   5   4   5      258.06      225.73     11.24 o 
   6   4   5       46.50       49.76      4.00 o 
   7   4   5      496.55      501.15     17.57 o 
   8   4   5      741.29      718.93     33.51 o 
   9   4   5      153.66      154.50     13.54 o 
  10   4   5        0.36        1.80      2.59 o 
  11   4   5        7.45       12.38      4.55 o 
  12   4   5       15.02        6.23      3.07 o 
  13   4   5        4.79       -1.98      4.43 o 
 -11   5   5       25.79       35.36      9.21 o 
 -10   5   5        6.35        0.70      3.53 o 
  -9   5   5       42.08       46.98     10.26 o 
  -8   5   5        0.07        4.72      4.58 o 
  -7   5   5       19.47       16.05      5.52 o 
  -6   5   5       40.86       46.64      8.55 o 
  -5   5   5       22.22       35.10      6.65 o 
  -4   5   5       53.13       53.98      7.94 o 
  -3   5   5        5.69       11.18      3.95 o 
  -2   5   5       36.19       57.56      7.23 o 
  -1   5   5     3833.38     4109.97    102.55 o 
   0   5   5      859.37      908.20     31.90 o 
   1   5   5      471.95      507.26     18.78 o 
   2   5   5       51.09       38.31      5.95 o 
   3   5   5      268.87      240.94      5.03 o 
   4   5   5     1769.39     1855.03     40.33 o 
   5   5   5      455.97      476.80     17.88 o 
   6   5   5        3.18        4.17      1.98 o 
   7   5   5       46.42       53.28      4.84 o 
   8   5   5      164.44      158.51     10.78 o 
   9   5   5       12.05        9.07      2.87 o 
  10   5   5       15.37       15.36      4.73 o 
  11   5   5       78.12       79.12     11.19 o 
  12   5   5        7.89        3.49      2.88 o 
  13   5   5       17.57       16.84      5.34 o 
 -10   6   5       29.45       23.02      7.27 o 
  -9   6   5        3.04       -2.83      4.06 o 
  -8   6   5        9.43        7.78      4.15 o 
  -7   6   5        1.31       -4.96      4.96 o 
  -6   6   5      601.58      539.46     30.81 o 
  -5   6   5      446.67      441.86     26.29 o 
  -4   6   5        8.46        7.61      3.84 o 
  -3   6   5      275.56      287.98     18.78 o 
  -2   6   5      102.35       99.38     10.48 o 
  -1   6   5     2267.28     2288.14     65.64 o 
   0   6   5      879.36     1024.85     36.72 o 
   1   6   5       72.04       48.20      3.10 o 
   2   6   5        1.24        0.96      1.58 o 
   3   6   5     1083.91     1305.08     46.51 o 
   4   6   5      346.94      355.46      9.99 o 
   5   6   5       45.15       44.05      3.78 o 
   6   6   5       41.69       46.88      7.89 o 
   7   6   5      217.12      210.24     20.02 o 
   8   6   5      161.02      166.75      9.81 o 
   9   6   5      277.30      265.96     15.28 o 
  10   6   5        3.74        3.19      2.52 o 
  11   6   5       13.29       18.00      5.94 o 
  12   6   5        3.02        5.86      3.48 o 
  13   6   5        0.26        5.52      3.94 o 
 -10   7   5        5.20        4.46      4.67 o 
  -9   7   5        7.34       13.54      6.64 o 
  -8   7   5        3.35        2.67      3.41 o 
  -7   7   5       27.00       30.21      8.04 o 
  -6   7   5        1.46        1.99      2.55 o 
  -5   7   5      224.08      228.64     19.07 o 
  -4   7   5       16.62        3.64      2.36 o 
  -3   7   5       23.72       33.10      6.70 o 
  -2   7   5       13.33       10.53      3.49 o 
  -1   7   5      226.04      278.20     17.88 o 
   0   7   5      914.36      958.96     37.10 o 
   1   7   5     1677.55     1510.44     30.55 o 
   2   7   5      531.07      510.64     26.27 o 
   3   7   5      124.36      153.80     14.48 o 
   4   7   5      731.50      693.21     17.56 o 
   5   7   5       73.56       95.41      6.49 o 
   6   7   5       17.26        8.55      2.39 o 
   7   7   5       58.62       74.67      7.36 o 
   8   7   5       50.77       44.70      4.32 o 
   9   7   5       59.98       61.33      7.41 o 
  10   7   5       13.24       15.63      6.79 o 
  11   7   5        7.12        2.73      3.26 o 
  12   7   5        0.58       -4.46      4.46 o 
  13   7   5        0.17       -3.63      4.05 o 
  -9   8   5       34.99       42.11     10.79 o 
  -8   8   5      102.90      103.87     15.24 o 
  -7   8   5       13.06       20.24      7.02 o 
  -6   8   5        2.80        7.79      4.53 o 
  -5   8   5       46.95       37.39      8.31 o 
  -4   8   5        3.41       -0.86      2.48 o 
  -3   8   5     1274.16     1198.63     46.74 o 
  -2   8   5       60.73       54.79      8.34 o 
  -1   8   5      651.08      648.35     31.02 o 
   0   8   5     2752.64     2845.92     59.31 o 
   1   8   5      809.73      770.33     19.99 o 
   2   8   5      121.73      124.43     13.30 o 
   3   8   5      112.92      110.81     12.63 o 
   4   8   5      120.16      123.46     13.95 o 
   5   8   5        0.12        0.11      1.18 o 
   6   8   5      502.57      455.20     34.74 o 
   7   8   5       99.43       98.36      8.41 o 
   8   8   5      139.41      162.15     12.01 o 
   9   8   5       45.82       54.92      6.43 o 
  10   8   5        6.05        8.15      2.89 o 
  11   8   5       22.90       19.98      4.86 o 
  12   8   5       27.57       43.03      9.30 o 
  13   8   5        1.02        4.94      4.13 o 
  -9   9   5        5.64       -0.43      2.83 o 
  -8   9   5       13.94       17.89      4.79 o 
  -7   9   5        0.99        2.68      2.91 o 
  -6   9   5       26.53       21.43      5.14 o 
  -5   9   5       22.64       25.83      6.73 o 
  -4   9   5       29.18       25.00      6.16 o 
  -3   9   5        2.10        4.23      3.56 o 
  -2   9   5      161.24      144.40     14.55 o 
  -1   9   5      385.27      409.47     16.40 o 
   0   9   5        5.77        9.60      2.34 o 
   1   9   5      154.19      160.85      8.52 o 
   2   9   5     1632.22     1517.10     76.81 o 
   3   9   5      893.49      888.98     42.73 o 
   4   9   5       71.59       71.64     11.07 o 
   5   9   5      280.55      238.91     19.56 o 
   6   9   5        0.02       -1.38      3.00 o 
   7   9   5       32.31       26.72      4.73 o 
   8   9   5       33.75       33.01      9.37 o 
   9   9   5      155.54      159.00     17.04 o 
  10   9   5        1.91        1.71      2.37 o 
  11   9   5        4.33       12.21      5.27 o 
  12   9   5        2.95        1.52      2.99 o 
  -8  10   5        0.54        2.08      4.12 o 
  -7  10   5       32.82       43.56      9.61 o 
  -6  10   5       10.60       10.85      4.58 o 
  -5  10   5        4.39        8.80      4.59 o 
  -4  10   5       19.87       33.32      7.67 o 
  -3  10   5       16.97       21.40      4.14 o 
  -2  10   5      124.70      114.97      9.37 o 
  -1  10   5      193.95      202.77     11.73 o 
   0  10   5     1829.19     1733.00     40.64 o 
   1  10   5      682.21      612.40     25.58 o 
   2  10   5      453.81      404.01     13.64 o 
   3  10   5      179.67      179.16     18.80 o 
   4  10   5        1.75       -4.39      5.70 o 
   5  10   5       69.40       66.00     13.05 o 
   6  10   5       20.57       14.32      3.36 o 
   7  10   5       19.72        9.76      5.13 o 
   8  10   5       69.79       83.88     15.56 o 
   9  10   5       46.36       76.13     16.11 o 
  10  10   5       17.51       16.12      3.96 o 
  11  10   5        2.65        6.96      4.62 o 
  12  10   5        0.05        6.74      4.77 o 
  -7  11   5        1.33       -1.25      4.67 o 
  -6  11   5       32.72       35.87      6.63 o 
  -5  11   5        0.95        0.23      5.54 o 
  -4  11   5        6.21       -1.28      2.30 o 
  -3  11   5        0.17       -0.92      4.92 o 
  -2  11   5        4.39        2.89      2.16 o 
  -1  11   5       92.82       94.62      8.43 o 
   0  11   5       85.29       96.30      8.23 o 
   1  11   5       98.17       98.05      8.16 o 
   2  11   5        5.62        0.91      1.58 o 
   3  11   5      164.18      143.90     17.43 o 
   4  11   5       70.18       61.46     12.08 o 
   5  11   5      209.08      212.09     23.09 o 
   6  11   5      158.11      134.86     19.19 o 
   7  11   5        0.37       -4.66      4.66 o 
   8  11   5        1.51        7.23      7.21 o 
   9  11   5        2.62        7.68      5.06 o 
  10  11   5        2.85        0.30      2.68 o 
  11  11   5        8.54       10.45      6.02 o 
  12  11   5       10.52       14.90      6.08 o 
  -7  12   5        0.15        2.87     12.29 o 
  -6  12   5        1.81       -0.63      2.97 o 
  -5  12   5       12.22        2.86      2.32 o 
  -4  12   5       85.91      107.58     10.71 o 
  -3  12   5        0.59        3.16      2.71 o 
  -2  12   5        0.00       -0.29      3.52 o 
  -1  12   5        6.71        9.35      5.15 o 
   0  12   5       32.36       23.64      5.44 o 
   1  12   5       17.85       13.27      5.07 o 
   2  12   5       34.58       22.89      3.17 o 
   3  12   5       41.41       44.24     10.26 o 
   4  12   5      125.28      119.67     17.47 o 
   5  12   5       25.14       25.19      8.96 o 
   6  12   5       37.73       16.58      7.19 o 
   7  12   5        2.51        4.36      4.59 o 
   8  12   5        1.44       -4.49      4.49 o 
   9  12   5       43.09       80.62     17.49 o 
  10  12   5       14.98       19.95     11.00 o 
  11  12   5        5.59       -1.85      3.32 o 
  -6  13   5        0.07       -0.56      2.85 o 
  -5  13   5        7.87        1.49      2.93 o 
  -4  13   5        1.36        0.72      2.37 o 
  -3  13   5       97.63      119.94     11.49 o 
  -2  13   5        0.00        6.32      3.62 o 
  -1  13   5       16.63       17.39      4.40 o 
   0  13   5       56.79       53.36      7.18 o 
   1  13   5       11.26       11.17      3.46 o 
   2  13   5       42.04       38.08      4.90 o 
   3  13   5       33.09       42.22     10.30 o 
   4  13   5        0.94       -1.60      3.18 o 
   5  13   5        1.17        4.78      5.29 o 
   6  13   5       29.80       21.10      7.72 o 
   7  13   5        2.35       -3.89      5.18 o 
   8  13   5        5.78       -4.79      7.13 o 
   9  13   5       18.03       35.42     12.69 o 
  10  13   5        0.19       -2.37      7.55 o 
  11  13   5        0.60       -0.77      3.68 o 
  -5  14   5       10.68       20.29      9.32 o 
  -4  14   5        1.80        2.17      3.10 o 
  -3  14   5       35.27       39.17      7.13 o 
  -2  14   5        0.93        1.87      2.81 o 
  -1  14   5       18.73       30.41      9.44 o 
   0  14   5       66.04       80.46     14.76 o 
   1  14   5       32.85       41.53     11.32 o 
   2  14   5       23.62       18.43      6.99 o 
   3  14   5        9.12       19.11      7.76 o 
   4  14   5        0.94       -1.38      3.58 o 
   5  14   5       27.03       43.25     12.41 o 
   6  14   5       28.30       19.08      8.64 o 
   7  14   5       73.04       84.61     18.19 o 
   8  14   5       21.75       22.22      9.36 o 
   9  14   5        1.44       -0.47      5.30 o 
  10  14   5        0.18      -11.38     11.38 o 
  -4  15   5       13.55       16.84      7.48 o 
  -3  15   5        9.95        7.68      5.42 o 
  -2  15   5       31.18       32.91      9.54 o 
  -1  15   5       26.34       32.76     10.25 o 
   0  15   5        0.75        0.06      4.13 o 
   1  15   5       28.03       28.29      9.98 o 
   2  15   5       76.41       85.91     16.79 o 
   3  15   5       14.10       14.69      7.95 o 
   4  15   5       47.82       49.17     13.18 o 
   5  15   5       17.75       26.95     10.60 o 
   6  15   5        4.47        2.84      4.53 o 
   7  15   5        2.33        6.53      7.28 o 
   8  15   5        1.79       -6.04      7.78 o 
  -2  16   5       14.28       19.94      7.40 o 
  -1  16   5        4.60       10.51      6.64 o 
   0  16   5       24.74       23.02      9.45 o 
   1  16   5       13.08        6.14      3.77 o 
   2  16   5        5.58       -2.51      4.87 o 
   3  16   5        0.26       -7.22      7.22 o 
   4  16   5        9.08        2.88      5.39 o 
   5  16   5        1.15        2.76      3.84 o 
   6  16   5       23.83       19.16     10.12 o 
   7  16   5        5.15        8.48      6.94 o 
   0  17   5        8.39       16.13      8.28 o 
   1  17   5        9.82       -3.52      7.58 o 
   2  17   5        6.92       10.51      6.57 o 
   3  17   5        0.38       12.70      7.50 o 
   4  17   5        8.68        6.54      5.77 o 
  -5 -15   6        0.33       -5.55      6.31 o 
  -4 -15   6        7.96        9.83      6.93 o 
  -3 -15   6        0.92       -6.35      6.35 o 
  -2 -15   6       53.30       44.34     13.47 o 
  -1 -15   6       13.85       22.19      9.63 o 
   0 -15   6       17.70        7.33      4.62 o 
   1 -15   6        5.07        3.46      5.90 o 
   2 -15   6        3.89       17.38      9.50 o 
  -6 -14   6       13.49       11.05      6.85 o 
  -5 -14   6        8.96        3.32      4.34 o 
  -4 -14   6        0.12        1.24      4.10 o 
  -3 -14   6        7.42        8.85      4.51 o 
  -2 -14   6        0.37       11.62      5.97 o 
  -1 -14   6        9.46       -1.22      3.10 o 
   0 -14   6        0.07       -2.09      3.67 o 
   1 -14   6       44.53       47.34      8.82 o 
   2 -14   6       23.55       40.93     13.99 o 
   3 -14   6        7.00        5.34      7.58 o 
   4 -14   6       20.07       14.91     11.74 o 
  -7 -13   6        0.53       -2.91      3.89 o 
  -6 -13   6        0.80        0.37      7.63 o 
  -5 -13   6       39.72       47.84      8.52 o 
  -4 -13   6        2.16       -1.40      3.05 o 
  -3 -13   6       11.43        4.14      3.53 o 
  -2 -13   6        1.24       -1.81      2.68 o 
  -1 -13   6       22.98       17.97     13.47 o 
   0 -13   6        7.43       11.39      4.76 o 
   1 -13   6       19.04       25.59      6.76 o 
   2 -13   6        7.99       11.86      5.97 o 
   3 -13   6        2.42       -9.40      9.40 o 
   4 -13   6        0.81       -7.94      7.94 o 
   5 -13   6        5.48        4.22      6.43 o 
  -8 -12   6        4.98       -0.38      3.98 o 
  -7 -12   6       13.88        4.53      3.97 o 
  -6 -12   6        0.43        0.38      2.92 o 
  -5 -12   6        1.67        1.80      2.15 o 
  -4 -12   6        0.87       -1.90      4.46 o 
  -3 -12   6        0.03        1.25      4.09 o 
  -2 -12   6       67.37       65.77      9.67 o 
  -1 -12   6       81.11       81.83     10.55 o 
   0 -12   6       62.79       58.18      9.25 o 
   1 -12   6       16.98       21.08      6.37 o 
   2 -12   6       20.30       18.75      5.16 o 
   3 -12   6        0.01        2.70      2.82 o 
   4 -12   6        2.22        3.16      5.90 o 
   5 -12   6       58.56       92.05     18.81 o 
   6 -12   6        7.91       14.97      8.41 o 
  -9 -11   6        1.37       -2.09      5.14 o 
  -8 -11   6       11.56        2.89      2.83 o 
  -7 -11   6        5.23        9.72      5.86 o 
  -6 -11   6       12.25       17.62      5.66 o 
  -5 -11   6        6.15        7.13      3.26 o 
  -4 -11   6        6.58       12.61      4.54 o 
  -3 -11   6        4.04        7.14      6.46 o 
  -2 -11   6       12.63        1.13      3.36 o 
  -1 -11   6       65.59       56.76      8.87 o 
   0 -11   6        3.50       -2.18      3.74 o 
   1 -11   6       38.34       40.33      7.15 o 
   2 -11   6       55.02       51.44      7.84 o 
   3 -11   6       28.40       22.06      5.16 o 
   4 -11   6       44.82       51.51      7.63 o 
   5 -11   6       22.63       41.61     13.24 o 
   6 -11   6        3.18        5.60      7.49 o 
   7 -11   6        5.79       13.94      9.03 o 
 -10 -10   6        2.11       -1.60      4.50 o 
  -9 -10   6       25.45       27.63      9.21 o 
  -8 -10   6       28.02       32.36      9.04 o 
  -7 -10   6       91.03      107.54     15.16 o 
  -6 -10   6        0.01        0.84      5.08 o 
  -5 -10   6       53.44       51.86      8.07 o 
  -4 -10   6        0.00        1.93      5.33 o 
  -3 -10   6       35.58       30.63      6.10 o 
  -2 -10   6      176.49      189.45     14.95 o 
  -1 -10   6        0.42        1.82      3.10 o 
   0 -10   6      124.42      132.01     12.67 o 
   1 -10   6      111.98      111.24     11.36 o 
   2 -10   6        0.23        3.97      3.36 o 
   3 -10   6        6.94       13.75      4.08 o 
   4 -10   6        8.71       10.11      3.83 o 
   5 -10   6       93.83       81.88     16.26 o 
   6 -10   6        4.05        8.25      6.03 o 
   7 -10   6        2.94        7.62      6.92 o 
   8 -10   6        7.76       14.84      8.02 o 
 -10  -9   6        8.34       21.88      8.59 o 
  -9  -9   6        2.15        5.87      3.53 o 
  -8  -9   6        0.10        4.42      3.73 o 
  -7  -9   6      255.05      299.61     24.52 o 
  -6  -9   6       69.67       63.32     10.87 o 
  -5  -9   6       23.90       27.40      5.99 o 
  -4  -9   6        5.31        6.46      3.18 o 
  -3  -9   6        7.71        4.32      3.15 o 
  -2  -9   6      306.12      316.29     18.75 o 
  -1  -9   6      228.25      244.98     16.42 o 
   0  -9   6      130.64      149.70     26.16 o 
   1  -9   6        5.67        8.15      5.98 o 
   2  -9   6       56.24       56.37      7.45 o 
   3  -9   6        0.05        1.57      4.31 o 
   4  -9   6      253.52      245.38     15.02 o 
   5  -9   6       37.22       34.50      5.86 o 
   6  -9   6       95.10      100.83     17.43 o 
   7  -9   6       75.22       98.67     17.91 o 
   8  -9   6        0.41        2.87      4.71 o 
 -10  -8   6       43.08       52.47     11.60 o 
  -9  -8   6        2.05        8.07      4.54 o 
  -8  -8   6        1.59        2.75      3.41 o 
  -7  -8   6       14.59       18.18      6.06 o 
  -6  -8   6        8.14        3.50      4.18 o 
  -5  -8   6      465.58      460.66     30.91 o 
  -4  -8   6        0.45        3.35      2.51 o 
  -3  -8   6      394.27      390.30     40.05 o 
  -2  -8   6       14.75       14.93      4.34 o 
  -1  -8   6        2.83       -0.87      3.64 o 
   0  -8   6        0.02       -1.77      1.77 o 
   1  -8   6       25.85       18.14      3.68 o 
   2  -8   6      699.56      700.19     38.47 o 
   3  -8   6      177.51      194.40     12.47 o 
   4  -8   6        6.00        8.07      3.01 o 
   5  -8   6      409.89      469.17     20.05 o 
   6  -8   6        1.13        3.15      5.53 o 
   7  -8   6        1.60       -0.50      6.31 o 
   8  -8   6       18.90       15.04      8.38 o 
   9  -8   6       20.34       25.83     10.26 o 
 -11  -7   6        0.03       -4.40      4.40 o 
 -10  -7   6        0.69       -2.36      4.16 o 
  -9  -7   6       12.26       17.48      6.58 o 
  -8  -7   6        6.98        9.02      4.55 o 
  -7  -7   6        6.68        3.56      3.80 o 
  -6  -7   6       61.97       83.59     11.45 o 
  -5  -7   6      419.76      469.15     20.34 o 
  -4  -7   6      138.97      166.84     13.02 o 
  -3  -7   6      188.62      193.03     11.28 o 
  -2  -7   6       12.94       14.19      2.94 o 
  -1  -7   6       66.60       71.27      5.17 o 
   0  -7   6        7.17        6.86      2.62 o 
   1  -7   6        3.23        0.04      2.08 o 
   2  -7   6       72.13       78.70      6.64 o 
   3  -7   6      745.73      732.13     18.78 o 
   4  -7   6       58.55       60.20      4.81 o 
   5  -7   6       27.67       27.58      4.25 o 
   6  -7   6      298.34      342.01     15.70 o 
   7  -7   6       97.10       91.88     15.67 o 
   8  -7   6        8.08       14.56      7.22 o 
   9  -7   6        1.49       12.55      7.86 o 
 -11  -6   6        0.28       -2.82      5.31 o 
 -10  -6   6        2.99       12.52      6.19 o 
  -9  -6   6       19.51       14.37      6.38 o 
  -8  -6   6       85.74       90.06     12.61 o 
  -7  -6   6        1.33        2.56      3.02 o 
  -6  -6   6      362.14      399.62     25.35 o 
  -5  -6   6     1109.50     1115.75     33.07 o 
  -4  -6   6      359.81      349.92     24.89 o 
  -3  -6   6       52.55       57.65      6.34 o 
  -2  -6   6      361.16      393.30     12.85 o 
  -1  -6   6       35.99       36.86      4.33 o 
   0  -6   6       61.16       54.41      4.69 o 
   1  -6   6      144.11      164.56      6.88 o 
   2  -6   6      812.83      854.22     16.29 o 
   3  -6   6        3.58       15.24      3.07 o 
   4  -6   6       82.34       76.36      6.44 o 
   5  -6   6       66.74       63.32      4.56 o 
   6  -6   6      171.24      197.47      8.55 o 
   7  -6   6      266.81      259.62     12.95 o 
   8  -6   6       29.52       29.08      9.30 o 
   9  -6   6       22.23       23.42      9.08 o 
  10  -6   6        2.40       10.01      7.68 o 
 -11  -5   6       13.25       21.10      6.82 o 
 -10  -5   6      100.00      105.17     14.63 o 
  -9  -5   6       13.54       13.67      5.21 o 
  -8  -5   6        0.84       -2.95      3.00 o 
  -7  -5   6       46.82       40.27      7.80 o 
  -6  -5   6      139.48      118.71     12.86 o 
  -5  -5   6       45.48       41.14      5.74 o 
  -4  -5   6      820.47      894.64     25.23 o 
  -3  -5   6      953.95      987.75     25.64 o 
  -2  -5   6      109.96       98.52      7.34 o 
  -1  -5   6      377.53      316.00     12.64 o 
   0  -5   6      238.80      257.70      8.83 o 
   1  -5   6       90.18       86.77      4.61 o 
   2  -5   6      531.55      548.02     10.60 o 
   3  -5   6       56.76       53.44      5.42 o 
   4  -5   6      421.19      403.91     11.26 o 
   5  -5   6        8.53        5.36      1.67 o 
   6  -5   6       59.31       44.18      3.69 o 
   7  -5   6      314.56      321.93     13.90 o 
   8  -5   6        3.97       -1.19      6.27 o 
   9  -5   6       10.05       12.11      6.12 o 
  10  -5   6       43.26       58.15     13.62 o 
 -11  -4   6        1.18        1.12      2.99 o 
 -10  -4   6        0.90       -1.81      2.96 o 
  -9  -4   6        0.93        2.96      3.29 o 
  -8  -4   6       39.05       50.41      9.57 o 
  -7  -4   6      539.96      541.22     30.12 o 
  -6  -4   6       32.15       31.29      6.25 o 
  -5  -4   6      928.14     1023.61     39.83 o 
  -4  -4   6      155.86      159.41      6.10 o 
  -3  -4   6      117.16      107.59      6.70 o 
  -2  -4   6      522.41      613.71     18.09 o 
  -1  -4   6       77.68       66.41      4.47 o 
   0  -4   6        1.99        0.45      1.04 o 
   1  -4   6      719.92      712.71     15.44 o 
   2  -4   6       39.16       45.38      2.51 o 
   3  -4   6       25.18       28.28      2.70 o 
   4  -4   6      104.81      108.03      4.82 o 
   5  -4   6      298.29      289.42     10.80 o 
   6  -4   6       20.40       18.17      2.80 o 
   7  -4   6      766.33      810.77     17.62 o 
   8  -4   6       73.07       69.64      7.40 o 
   9  -4   6       13.75       12.31      3.57 o 
  10  -4   6       32.88       32.33      5.86 o 
  11  -4   6        3.22       -7.26      7.26 o 
 -11  -3   6        0.50       -2.41      3.78 o 
 -10  -3   6        5.94        8.40      5.26 o 
  -9  -3   6       45.88       46.89      9.34 o 
  -8  -3   6       52.31       31.57      6.94 o 
  -7  -3   6       27.22       29.77      6.41 o 
  -6  -3   6      224.26      196.86     16.09 o 
  -5  -3   6       57.00       73.96      8.78 o 
  -4  -3   6      403.47      443.51     14.46 o 
  -3  -3   6        1.36        2.80      0.88 o 
  -2  -3   6       35.15       14.13      2.17 o 
  -1  -3   6       75.94       81.68      6.57 o 
   0  -3   6      616.28      632.57     22.44 o 
   1  -3   6       29.28       26.57      2.42 o 
   2  -3   6       80.21       78.61      3.13 o 
   3  -3   6       17.04       16.12      1.61 o 
   4  -3   6      121.41      109.23      6.27 o 
   5  -3   6      228.82      256.78      6.57 o 
   6  -3   6       18.08       41.34      5.13 o 
   7  -3   6       40.10       40.30      3.83 o 
   8  -3   6      144.14      155.79     10.59 o 
   9  -3   6        2.20        0.82      3.69 o 
  10  -3   6       88.94       91.20      9.16 o 
  11  -3   6        1.66       -5.02      5.02 o 
 -11  -2   6        4.30       -0.22      3.92 o 
 -10  -2   6       54.30       44.69      9.63 o 
  -9  -2   6       56.24       49.26      9.49 o 
  -8  -2   6       11.91        7.61      3.05 o 
  -7  -2   6       53.73       39.20      7.16 o 
  -6  -2   6       25.67       24.39      5.72 o 
  -5  -2   6      333.06      372.29     20.72 o 
  -4  -2   6        3.16        5.20      2.14 o 
  -3  -2   6     6335.09     6778.33    130.42 o 
  -2  -2   6     1605.90     1586.58     33.56 o 
  -1  -2   6      806.30      876.73     15.65 o 
   0  -2   6      106.02      106.36      5.72 o 
   1  -2   6      649.90      582.29     15.73 o 
   2  -2   6      294.16      365.56      7.54 o 
   3  -2   6     1551.90     1541.71     36.08 o 
   4  -2   6       38.09       35.90      2.08 o 
   5  -2   6      481.38      478.54     11.41 o 
   6  -2   6      189.92      184.10      6.08 o 
   7  -2   6      211.00      214.44      8.76 o 
   8  -2   6      130.18      135.72      6.19 o 
   9  -2   6       99.18      101.14      8.80 o 
  10  -2   6      266.33      313.84     16.89 o 
  11  -2   6        0.27        1.06      6.30 o 
  12  -2   6       42.76       32.46     10.76 o 
 -11  -1   6       48.21       50.50     10.60 o 
 -10  -1   6        0.22        1.36      2.85 o 
  -9  -1   6       81.11       72.71     11.23 o 
  -8  -1   6       45.15       39.16      7.73 o 
  -7  -1   6       16.61       11.43      4.31 o 
  -6  -1   6      457.82      423.09     23.74 o 
  -5  -1   6       36.67       34.07      5.80 o 
  -4  -1   6        2.37       10.54      3.53 o 
  -3  -1   6     4718.57     5787.63    140.97 o 
  -2  -1   6      361.48      387.51     10.28 o 
  -1  -1   6       27.00       25.14      2.16 o 
   0  -1   6     2271.50     2234.51     88.85 o 
   1  -1   6     4853.92     4716.38     55.82 o 
   2  -1   6     5133.20     4990.31    108.36 o 
   3  -1   6     1069.83     1194.56     20.76 o 
   4  -1   6       96.57       81.32      3.16 o 
   5  -1   6       18.18       21.57      1.59 o 
   6  -1   6       23.83       17.90      1.64 o 
   7  -1   6        0.03        2.34      0.94 o 
   8  -1   6        5.78        8.72      1.60 o 
   9  -1   6        0.35       -1.21      1.96 o 
  10  -1   6        3.13        7.39      3.82 o 
  11  -1   6      185.16      189.95     13.58 o 
  12  -1   6       66.63       56.21     13.97 o 
 -11   0   6        6.94        6.91      3.78 o 
 -10   0   6       18.90       17.38      6.34 o 
  -9   0   6       46.87       49.95      9.06 o 
  -8   0   6      126.59      133.17     14.41 o 
  -7   0   6       29.54       32.86      6.76 o 
  -6   0   6       81.55       73.86      9.41 o 
  -5   0   6       37.56       38.23      3.40 o 
  -4   0   6     1483.85     1578.55     48.46 o 
  -3   0   6     1268.99     1341.03     41.03 o 
  -2   0   6      286.18      314.68     11.48 o 
  -1   0   6      288.62      286.96      6.75 o 
   0   0   6    15968.77    15351.82    165.15 o 
   1   0   6      998.38      960.32     13.70 o 
   2   0   6     1690.09     1784.03     99.44 o 
   3   0   6      584.09      710.95     31.75 o 
   4   0   6      447.18      534.67      9.67 o 
   5   0   6      208.08      199.60      6.04 o 
   6   0   6       21.35       40.55      5.63 o 
   7   0   6      137.80      112.37      6.72 o 
   8   0   6       48.34       47.57      4.84 o 
   9   0   6      184.82      191.56     14.07 o 
  10   0   6       60.57       63.64      8.54 o 
  11   0   6      129.91      138.81     13.49 o 
 -11   1   6        4.16        1.75      2.85 o 
 -10   1   6        1.72        1.81      2.85 o 
  -9   1   6       46.06       46.56      9.55 o 
  -8   1   6      316.99      343.08     23.77 o 
  -7   1   6       40.55       47.98      5.21 o 
  -6   1   6      151.08      170.46     14.55 o 
  -5   1   6      130.16      131.58     11.80 o 
  -4   1   6      392.58      347.01     18.38 o 
  -3   1   6      136.65      127.51      9.63 o 
  -2   1   6       43.23       47.22      5.12 o 
  -1   1   6     3654.06     3583.77     94.29 o 
   0   1   6      270.40      231.55      6.05 o 
   1   1   6     5001.91     5175.89    106.29 o 
   2   1   6    12886.53    12128.28    536.11 o 
   3   1   6     2579.20     2708.14     37.39 o 
   4   1   6      623.98      633.20     14.18 o 
   5   1   6     2851.13     2810.53     48.20 o 
   6   1   6      342.21      313.28     10.68 o 
   7   1   6        8.65        8.98      2.80 o 
   8   1   6        0.09        0.92      2.16 o 
   9   1   6      170.20      166.79     12.86 o 
  10   1   6      147.02      153.02     13.27 o 
  11   1   6       49.88       51.82      8.34 o 
  12   1   6       97.76      116.09     13.39 o 
 -11   2   6       14.81       19.74      7.30 o 
 -10   2   6        6.84        8.38      4.57 o 
  -9   2   6       40.93       40.92      8.92 o 
  -8   2   6        4.10        8.63      4.21 o 
  -7   2   6        8.17        8.70      4.19 o 
  -6   2   6     1074.58     1041.87     41.35 o 
  -5   2   6        3.08        2.13      2.05 o 
  -4   2   6       37.88       34.36      5.75 o 
  -3   2   6       20.10       26.49      4.50 o 
  -2   2   6       46.58       49.20      5.47 o 
  -1   2   6       27.45       20.97      3.38 o 
   0   2   6     3230.76     3452.52     52.48 o 
   1   2   6       32.51       29.00      1.77 o 
   2   2   6     2955.99     3015.73     94.84 o 
   3   2   6        9.15       22.64      2.04 o 
   4   2   6       87.97      102.51      3.75 o 
   5   2   6       81.36       83.75      4.17 o 
   6   2   6       76.30       66.07      4.75 o 
   7   2   6      374.64      393.93     24.74 o 
   8   2   6      113.57      122.10      7.95 o 
   9   2   6        0.59        0.97      2.08 o 
  10   2   6       15.50       11.51      3.65 o 
  11   2   6       26.33       26.92      5.88 o 
  12   2   6       36.01       41.93      7.96 o 
 -11   3   6        0.02        4.73      4.51 o 
 -10   3   6        3.13        9.45      5.38 o 
  -9   3   6       46.43       45.10      9.55 o 
  -8   3   6      158.64      175.11     17.33 o 
  -7   3   6       20.81       16.27      4.64 o 
  -6   3   6      887.58      902.41     38.59 o 
  -5   3   6      371.94      350.19     20.90 o 
  -4   3   6      138.53      141.54     11.92 o 
  -3   3   6       23.36       45.20      6.09 o 
  -2   3   6       14.36       11.13      3.29 o 
  -1   3   6     1022.47     1088.74     24.43 o 
   0   3   6       18.02       21.28      1.68 o 
   1   3   6      137.07      142.10      4.23 o 
   2   3   6      111.86      102.34      3.46 o 
   3   3   6     2751.68     2743.56     59.27 o 
   4   3   6       92.91       94.80      4.94 o 
   5   3   6      843.08      796.91     16.60 o 
   6   3   6      351.98      346.56     10.66 o 
   7   3   6      173.01      189.05      8.58 o 
   8   3   6      233.66      190.13     10.26 o 
   9   3   6       55.77       45.63      6.94 o 
  10   3   6        3.05        2.37      1.90 o 
  11   3   6       20.70       20.98      5.48 o 
  12   3   6        8.25        7.89      3.56 o 
 -11   4   6        5.62        9.25      4.55 o 
 -10   4   6        2.61        9.39      4.59 o 
  -9   4   6        0.09        4.18      3.83 o 
  -8   4   6       23.66       29.27      7.33 o 
  -7   4   6        1.47        9.75      4.53 o 
  -6   4   6       21.79       16.01      4.91 o 
  -5   4   6       31.00       28.06      5.99 o 
  -4   4   6      559.73      587.38     27.46 o 
  -3   4   6        2.65        6.95      2.71 o 
  -2   4   6        6.85        6.26      3.32 o 
  -1   4   6     3828.98     4024.92    248.62 o 
   0   4   6       32.14       18.87      2.34 o 
   1   4   6      469.78      495.04     10.79 o 
   2   4   6       28.06       30.12      1.59 o 
   3   4   6      210.58      178.44      5.93 o 
   4   4   6     1838.71     1773.10     29.13 o 
   5   4   6       95.80       75.68      6.18 o 
   6   4   6        0.38        0.21      0.97 o 
   7   4   6        3.16        6.13      1.45 o 
   8   4   6       66.53       61.72      5.30 o 
   9   4   6       28.60       25.95      5.30 o 
  10   4   6        0.43       -2.17      2.59 o 
  11   4   6        0.39       -2.59      2.59 o 
  12   4   6        1.46        0.53      2.04 o 
 -10   5   6       41.50       24.40      7.88 o 
  -9   5   6        0.01        0.94      3.69 o 
  -8   5   6        1.10        1.72      3.11 o 
  -7   5   6       20.87       25.07      6.77 o 
  -6   5   6      155.94      148.67     14.86 o 
  -5   5   6      540.27      509.58     27.51 o 
  -4   5   6      369.77      329.92     20.55 o 
  -3   5   6       53.27       51.08      7.30 o 
  -2   5   6      295.00      270.01     16.69 o 
  -1   5   6      358.67      411.50     20.31 o 
   0   5   6      748.89      768.65     19.17 o 
   1   5   6       17.00       31.19      2.32 o 
   2   5   6       56.76       36.55      5.54 o 
   3   5   6       72.85       69.24      4.09 o 
   4   5   6      723.34      752.42     15.79 o 
   5   5   6     1599.33     1675.59     62.94 o 
   6   5   6      572.65      575.91     20.73 o 
   7   5   6       38.85       30.27      3.23 o 
   8   5   6      269.17      267.05     14.17 o 
   9   5   6      343.58      312.91     16.14 o 
  10   5   6       59.03       63.44      9.28 o 
  11   5   6       46.62       45.26      8.15 o 
  12   5   6        3.28       10.84      4.52 o 
  13   5   6        0.02        1.11      3.38 o 
 -10   6   6        0.91       -1.65      4.86 o 
  -9   6   6       10.25        5.02      4.41 o 
  -8   6   6       16.18       10.15      5.16 o 
  -7   6   6        1.99       -0.23      3.36 o 
  -6   6   6        9.15       11.88      4.98 o 
  -5   6   6       26.44       23.93      6.07 o 
  -4   6   6      156.66      149.85     14.17 o 
  -3   6   6       42.51      243.85     18.02 o 
  -2   6   6      330.13      340.68     20.10 o 
  -1   6   6      452.84      547.36     18.01 o 
   0   6   6       85.85      115.04     10.64 o 
   1   6   6      509.44      482.56     12.89 o 
   2   6   6       42.91       48.66      7.14 o 
   3   6   6      122.39      150.28      8.85 o 
   4   6   6     2203.61     2352.71     35.14 o 
   5   6   6       68.24       61.38      6.19 o 
   6   6   6      116.64      127.20     18.49 o 
   7   6   6        7.17       10.54      5.05 o 
   8   6   6       54.08       47.01      5.12 o 
   9   6   6        0.01        2.46      2.06 o 
  10   6   6       54.08       49.23      6.69 o 
  11   6   6       16.53       18.32      6.05 o 
  12   6   6       15.68        6.71      3.54 o 
  13   6   6        8.72        9.71      4.32 o 
  -9   7   6       69.07       64.97     12.20 o 
  -8   7   6        7.87       17.89      7.04 o 
  -7   7   6       39.51       42.78      9.04 o 
  -6   7   6       11.48       10.04      4.21 o 
  -5   7   6       23.57       25.38      6.66 o 
  -4   7   6        0.38        1.65      3.10 o 
  -3   7   6       80.53       86.08     10.72 o 
  -2   7   6      117.58      122.21     22.78 o 
  -1   7   6      189.96      169.68     13.95 o 
   0   7   6      299.54      289.81     18.38 o 
   1   7   6        8.27        6.64      0.93 o 
   2   7   6        1.52        1.75      2.25 o 
   3   7   6        0.12        4.39      2.37 o 
   4   7   6       85.40       74.91      6.84 o 
   5   7   6       46.70       49.16      3.82 o 
   6   7   6      414.61      429.65     17.22 o 
   7   7   6      365.81      334.50     16.10 o 
   8   7   6       14.95        9.67      2.23 o 
   9   7   6        1.97        0.35      2.11 o 
  10   7   6       79.37       73.69      8.44 o 
  11   7   6        9.02        4.17      2.83 o 
  12   7   6       11.76       15.43      5.63 o 
  13   7   6        0.05       -0.65      3.10 o 
  -9   8   6        0.01        0.57      3.13 o 
  -8   8   6        2.42        1.97      3.32 o 
  -7   8   6        9.35       10.14      5.89 o 
  -6   8   6      103.39      102.38     14.24 o 
  -5   8   6       21.25       24.38      6.85 o 
  -4   8   6       38.40       22.39      6.32 o 
  -3   8   6      496.73      505.20     20.37 o 
  -2   8   6       48.13       42.66      7.22 o 
  -1   8   6       19.57       18.22      4.71 o 
   0   8   6      108.55      123.90     12.73 o 
   1   8   6      400.32      374.11     24.05 o 
   2   8   6      474.55      516.29     28.09 o 
   3   8   6      787.45      763.34     36.59 o 
   4   8   6       15.03       13.63      5.02 o 
   5   8   6       11.13        8.69      5.34 o 
   6   8   6        1.79        2.21      1.85 o 
   7   8   6       19.53       11.79      4.76 o 
   8   8   6        5.12        6.17      2.34 o 
   9   8   6     1225.44     1273.12     63.36 o 
  10   8   6        0.16        0.17      2.75 o 
  11   8   6       14.92       10.47      4.33 o 
  12   8   6       10.34        9.50      5.01 o 
  13   8   6        1.29        1.37      3.53 o 
  -8   9   6       62.74       61.95     12.74 o 
  -7   9   6       26.47       32.82      9.10 o 
  -6   9   6       84.90      102.40     14.57 o 
  -5   9   6       81.10       70.26      8.08 o 
  -4   9   6        5.62       11.12      5.00 o 
  -3   9   6      391.77      412.95     26.36 o 
  -2   9   6       48.38       40.58      7.86 o 
  -1   9   6        6.58        3.05      2.13 o 
   0   9   6      384.71      388.17     14.59 o 
   1   9   6       30.06       29.00      3.40 o 
   2   9   6      135.61      129.91     14.46 o 
   3   9   6      117.13      190.90     18.42 o 
   4   9   6       17.69        8.22      3.75 o 
   5   9   6      203.71      207.20     20.57 o 
   6   9   6       46.11       43.58      4.80 o 
   7   9   6       54.58       60.59      6.46 o 
   8   9   6       29.92       28.34      8.23 o 
   9   9   6        0.78       -0.08      3.07 o 
  10   9   6       44.41       50.55      6.39 o 
  11   9   6        3.40        0.30      2.37 o 
  12   9   6       20.63       26.96      7.60 o 
  13   9   6        0.60       -0.58      3.66 o 
  -8  10   6        2.52       13.97      6.97 o 
  -7  10   6       51.79       69.99     12.43 o 
  -6  10   6       18.25       17.21      6.32 o 
  -5  10   6        0.00       -1.01      2.84 o 
  -4  10   6       14.91       12.79      5.33 o 
  -3  10   6       16.66       20.43      6.37 o 
  -2  10   6        0.59       -2.03      2.24 o 
  -1  10   6      702.55      638.75     22.09 o 
   0  10   6       20.80       20.34      3.65 o 
   1  10   6     1957.84     1812.13     65.34 o 
   2  10   6      153.77      140.47     15.88 o 
   3  10   6       79.30       79.15     12.29 o 
   4  10   6       53.85       54.02     10.07 o 
   5  10   6      326.54      322.89     27.20 o 
   6  10   6       95.92       71.80     16.49 o 
   7  10   6       43.40       47.02     11.55 o 
   8  10   6       40.91       25.90      8.21 o 
   9  10   6       38.74       77.00     15.67 o 
  10  10   6        0.07       -0.43      3.77 o 
  11  10   6       12.74        9.90      5.03 o 
  12  10   6        2.78       10.48      5.80 o 
  -7  11   6        5.05       -2.07      6.34 o 
  -6  11   6        0.27       -0.64      9.01 o 
  -5  11   6        3.33       -4.29      4.29 o 
  -4  11   6       31.35       31.61      6.94 o 
  -3  11   6        6.87        4.10      2.08 o 
  -2  11   6       83.78       80.15      8.10 o 
  -1  11   6      139.88      142.89     10.25 o 
   0  11   6       94.45       97.12      7.93 o 
   1  11   6      121.18      103.47      7.78 o 
   2  11   6      255.01      243.82     20.71 o 
   3  11   6      212.78      225.57     22.23 o 
   4  11   6      157.98      176.49     20.02 o 
   5  11   6      164.18      166.13     20.26 o 
   6  11   6      184.56      160.04     20.52 o 
   7  11   6       60.66       69.74     14.18 o 
   8  11   6       12.43       11.95      6.21 o 
   9  11   6       21.91       31.27     10.63 o 
  10  11   6       56.14       60.96      8.81 o 
  11  11   6       30.88       38.46      9.04 o 
  12  11   6        0.13       -4.76      4.76 o 
  -6  12   6       27.50       25.40      5.72 o 
  -5  12   6        0.14       -4.20      4.20 o 
  -4  12   6        8.62        7.26      2.74 o 
  -3  12   6       46.19       39.78      6.29 o 
  -2  12   6        4.18       -0.66      2.11 o 
  -1  12   6       58.34       56.52      6.84 o 
   0  12   6        1.05       25.97     13.68 o 
   1  12   6       26.16       30.08      4.71 o 
   2  12   6       34.14       39.71      6.34 o 
   3  12   6      107.10      113.82     16.34 o 
   4  12   6       51.69       58.07     12.14 o 
   5  12   6      184.19      171.37     21.40 o 
   6  12   6        2.71       -5.13      5.13 o 
   7  12   6       13.18       17.46      8.71 o 
   8  12   6        1.77       -1.66      4.83 o 
   9  12   6        2.75        2.33      4.37 o 
  10  12   6        3.94       -5.49      7.77 o 
  11  12   6        1.85       -1.44      7.39 o 
  -6  13   6        0.25        3.34      5.70 o 
  -5  13   6        2.18        3.82      2.40 o 
  -4  13   6       15.75        7.21      8.19 o 
  -3  13   6      122.51      145.71     12.65 o 
  -2  13   6       60.18       70.10      8.49 o 
  -1  13   6        0.32        0.60      2.83 o 
   0  13   6       65.30       60.16      7.21 o 
   1  13   6       56.00       48.83      6.44 o 
   2  13   6      152.63      154.04     20.10 o 
   3  13   6       77.91       63.91     13.26 o 
   4  13   6      100.24      104.27     17.23 o 
   5  13   6       14.92       16.25      7.00 o 
   6  13   6       96.90      116.41     19.42 o 
   7  13   6       25.08       30.74     11.01 o 
   8  13   6       11.67        8.93      7.98 o 
   9  13   6        3.74        9.38      7.85 o 
  10  13   6        5.09       -0.92      5.25 o 
  11  13   6       22.63       17.47      5.93 o 
  -5  14   6        0.28        6.41      4.48 o 
  -4  14   6        4.98        4.49      5.29 o 
  -3  14   6        2.18        8.11      6.21 o 
  -2  14   6      227.36      236.18     25.00 o 
  -1  14   6        4.89        5.50      4.14 o 
   0  14   6        3.05        9.38      6.86 o 
   1  14   6       99.44       85.80     15.09 o 
   2  14   6        0.14       -4.86      5.93 o 
   3  14   6       12.49       13.63      6.99 o 
   4  14   6       58.19       93.55     17.02 o 
   5  14   6       36.09       41.07     11.72 o 
   6  14   6       14.86       22.31     10.34 o 
   7  14   6        9.54        8.75      6.24 o 
   8  14   6        1.23       16.00     10.32 o 
   9  14   6       16.29       25.80     11.04 o 
  10  14   6        0.01       -7.42      7.42 o 
  -3  15   6        0.18        4.45      6.12 o 
  -2  15   6       11.54        7.32      5.62 o 
  -1  15   6        0.70        9.55      6.09 o 
   0  15   6       55.97       53.60     12.58 o 
   1  15   6       87.18       85.59     16.07 o 
   2  15   6       18.12       10.95      5.82 o 
   3  15   6       33.51       54.26     13.23 o 
   4  15   6        0.11        6.81      7.32 o 
   5  15   6        0.89       11.73      7.01 o 
   6  15   6       14.84        5.10      4.11 o 
   7  15   6       68.32      107.01     20.74 o 
   8  15   6       16.60       38.48     14.57 o 
   9  15   6       30.79       23.61     11.11 o 
  -2  16   6        9.07       -4.01      6.29 o 
  -1  16   6       30.63       37.46     11.46 o 
   0  16   6        0.00        0.35      5.07 o 
   1  16   6       35.37       39.93     10.86 o 
   2  16   6        3.36       -5.15      5.57 o 
   3  16   6        0.61        8.69      7.61 o 
   4  16   6        2.26       -7.09      7.09 o 
   5  16   6       10.06       -0.35      3.83 o 
   6  16   6       12.98       23.07      9.96 o 
   7  16   6        8.77       -4.07      5.81 o 
   0  17   6        0.98       -5.88      5.88 o 
   1  17   6       14.75       21.47      9.02 o 
   2  17   6        0.02        5.45      6.58 o 
   3  17   6        5.56       35.35     12.08 o 
   4  17   6        8.72        6.51      5.45 o 
  -5 -15   7        9.18        8.68      7.30 o 
  -4 -15   7        0.07       -9.94      9.94 o 
  -3 -15   7       50.03       57.66     14.95 o 
  -2 -15   7        0.03        0.67      3.75 o 
  -1 -15   7        1.18       -3.54      3.54 o 
   0 -15   7       26.08       23.44     10.41 o 
   1 -15   7        4.00        4.28      7.23 o 
  -5 -14   7       26.64       10.33      6.08 o 
  -4 -14   7        1.13       -6.09      6.09 o 
  -3 -14   7        0.54       -0.24     10.12 o 
  -2 -14   7        9.92        7.47      3.80 o 
  -1 -14   7        5.03        2.35      5.18 o 
   0 -14   7        8.11        9.62      4.31 o 
   1 -14   7       11.87       15.84     10.68 o 
   2 -14   7        3.00       25.25     13.13 o 
   3 -14   7        8.24        3.86      7.61 o 
  -7 -13   7        4.94        1.04      3.67 o 
  -6 -13   7        8.08        1.52      3.90 o 
  -5 -13   7        0.37       -0.81      3.46 o 
  -4 -13   7        4.42       -0.18      2.81 o 
  -3 -13   7        0.03        4.05      7.65 o 
  -2 -13   7        7.80        9.66      4.22 o 
  -1 -13   7       14.42       12.58      3.99 o 
   0 -13   7       48.51       50.37     10.03 o 
   1 -13   7       42.13       56.50      9.66 o 
   2 -13   7        5.85       36.02     12.89 o 
   3 -13   7        0.05      -13.46     13.46 o 
   4 -13   7        8.56       -1.62      8.09 o 
   5 -13   7        0.05      -10.49     10.49 o 
  -8 -12   7        0.85        1.59      4.04 o 
  -7 -12   7        0.02       -3.57      3.97 o 
  -6 -12   7       64.41       77.74     14.15 o 
  -5 -12   7        0.21        3.78      5.71 o 
  -4 -12   7       37.02       35.75     11.23 o 
  -3 -12   7        7.00       16.47      4.97 o 
  -2 -12   7       11.75       10.49      4.37 o 
  -1 -12   7       23.43       17.13      5.43 o 
   0 -12   7        1.72        0.65      7.51 o 
   1 -12   7        3.95        3.04      4.81 o 
   2 -12   7      103.50      118.76     12.87 o 
   3 -12   7       49.29       61.09     16.25 o 
   4 -12   7       11.51       11.49     10.81 o 
   5 -12   7        4.01        8.85      8.25 o 
   6 -12   7        0.02       -3.32      7.28 o 
  -9 -11   7        0.29        0.50      2.76 o 
  -8 -11   7        8.11       10.17      4.85 o 
  -7 -11   7       86.59      102.70     15.30 o 
  -6 -11   7        1.53        0.21      2.23 o 
  -5 -11   7        1.10        1.36      2.52 o 
  -4 -11   7        0.20        0.05      2.63 o 
  -3 -11   7        0.09        0.36      2.30 o 
  -2 -11   7       68.78       62.73      9.70 o 
  -1 -11   7      140.39      128.22     13.25 o 
   0 -11   7       55.58       62.86      9.67 o 
   1 -11   7       11.97       11.91      4.87 o 
   2 -11   7        3.42        4.31      3.65 o 
   3 -11   7        0.18        1.28      2.02 o 
   4 -11   7        2.48        1.98      4.38 o 
   5 -11   7       62.09       55.84     14.20 o 
   6 -11   7        0.64        3.71      5.91 o 
   7 -11   7       10.34       26.62     11.23 o 
  -9 -10   7        2.38       -0.22      2.87 o 
  -8 -10   7        0.02        5.25      4.74 o 
  -7 -10   7        4.87        6.92      3.87 o 
  -6 -10   7        7.17        7.84      2.89 o 
  -5 -10   7        2.95        2.61      2.71 o 
  -4 -10   7        2.70       -1.89      3.00 o 
  -3 -10   7       23.95       31.68      6.29 o 
  -2 -10   7       79.72       75.04     12.15 o 
  -1 -10   7        0.75       -3.55      3.81 o 
   0 -10   7      105.79       99.63     19.59 o 
   1 -10   7       42.24       48.80      7.65 o 
   2 -10   7       63.50       66.27      8.79 o 
   3 -10   7       27.79       28.06      5.76 o 
   4 -10   7      127.98      129.70     11.44 o 
   5 -10   7       65.09       68.35     15.45 o 
   6 -10   7        8.52       47.52     14.41 o 
   7 -10   7        0.49       -7.39      8.37 o 
 -10  -9   7       45.69       55.74     11.96 o 
  -9  -9   7        0.01       -0.98      3.10 o 
  -8  -9   7        3.74        4.09      3.52 o 
  -7  -9   7        0.00        4.98      4.76 o 
  -6  -9   7       38.00       49.83      7.21 o 
  -5  -9   7      150.74      143.39     17.79 o 
  -4  -9   7      236.32      241.33     17.26 o 
  -3  -9   7      179.19      181.44     14.65 o 
  -2  -9   7       43.21       43.21      6.68 o 
  -1  -9   7       18.11       18.68      4.73 o 
   0  -9   7        3.51        3.84      2.63 o 
   1  -9   7       62.55       67.92      8.89 o 
   2  -9   7      115.50      119.70     10.91 o 
   3  -9   7       84.76       85.35      8.99 o 
   4  -9   7       88.55       94.02      9.22 o 
   5  -9   7      319.49      308.34     30.59 o 
   6  -9   7        3.29        0.12      4.98 o 
   7  -9   7       10.03       20.45      8.78 o 
   8  -9   7       15.90       45.92     13.52 o 
 -10  -8   7        6.68        8.35      5.24 o 
  -9  -8   7        3.07       12.81      5.77 o 
  -8  -8   7        5.06        6.30      3.24 o 
  -7  -8   7      152.79      175.16     18.24 o 
  -6  -8   7       15.43       16.03      5.80 o 
  -5  -8   7       27.30       34.00      5.70 o 
  -4  -8   7      122.02      124.00     11.99 o 
  -3  -8   7        1.67       -2.03      3.15 o 
  -2  -8   7       79.94       72.94      8.75 o 
  -1  -8   7      615.16      657.57     27.36 o 
   0  -8   7      472.74      486.31     29.38 o 
   1  -8   7       47.13       43.62      6.81 o 
   2  -8   7      208.83      198.32     13.16 o 
   3  -8   7      560.07      542.91     22.00 o 
   4  -8   7      565.08      558.59     22.04 o 
   5  -8   7        0.02        1.42      2.50 o 
   6  -8   7      109.86      109.58     17.58 o 
   7  -8   7      114.03      134.05     20.37 o 
   8  -8   7       13.53       16.50      8.09 o 
   9  -8   7        0.40        3.12      5.85 o 
 -10  -7   7        1.99        2.62      3.51 o 
  -9  -7   7       23.14       31.79      8.03 o 
  -8  -7   7        8.78        5.42      3.92 o 
  -7  -7   7        0.86        4.48      4.03 o 
  -6  -7   7      133.74      129.54     14.53 o 
  -5  -7   7      144.19      155.34     11.62 o 
  -4  -7   7     1564.54     1616.04     63.72 o 
  -3  -7   7        8.68        8.15      2.61 o 
  -2  -7   7       19.41       18.34      4.26 o 
  -1  -7   7        4.13        3.16      1.81 o 
   0  -7   7       18.67       19.23      9.40 o 
   1  -7   7        0.35       -1.34      1.82 o 
   2  -7   7        7.47        9.82      1.69 o 
   3  -7   7       29.58       25.10      3.36 o 
   4  -7   7      163.44      160.47      7.89 o 
   5  -7   7        7.59        4.82      1.69 o 
   6  -7   7        1.03        0.54      2.09 o 
   7  -7   7       67.35       66.13     13.58 o 
   8  -7   7       52.74       59.40     13.25 o 
   9  -7   7        6.74       10.94      8.31 o 
 -11  -6   7       18.63       22.30      7.89 o 
 -10  -6   7       34.96       30.99      8.90 o 
  -9  -6   7        1.66        0.94      3.16 o 
  -8  -6   7        0.11        1.29      3.03 o 
  -7  -6   7        8.81       10.69      4.45 o 
  -6  -6   7      224.79      219.31     18.61 o 
  -5  -6   7        0.00        3.90      4.04 o 
  -4  -6   7      519.14      558.31     21.47 o 
  -3  -6   7      224.19      233.39     20.27 o 
  -2  -6   7      165.10      159.34      8.24 o 
  -1  -6   7       37.88       43.74      4.97 o 
   0  -6   7        2.92        2.47      1.54 o 
   1  -6   7      881.17      892.16     27.10 o 
   2  -6   7        8.70       11.30      2.25 o 
   3  -6   7        0.50        0.54      1.01 o 
   4  -6   7      219.77      211.71     10.90 o 
   5  -6   7      184.47      190.33     10.41 o 
   6  -6   7       19.26       14.46      3.06 o 
   7  -6   7       13.32       23.60      8.82 o 
   8  -6   7       98.13      105.24     17.38 o 
   9  -6   7        6.08        3.61      4.85 o 
  10  -6   7       28.09       33.80     11.93 o 
 -11  -5   7        0.01        3.14      4.04 o 
 -10  -5   7        6.30        6.57      4.90 o 
  -9  -5   7        4.11        9.55      5.04 o 
  -8  -5   7      103.34      108.66     14.05 o 
  -7  -5   7       64.13       55.40      9.55 o 
  -6  -5   7       90.07       88.13     11.32 o 
  -5  -5   7      330.86      361.30     17.12 o 
  -4  -5   7        1.63        1.20      2.06 o 
  -3  -5   7      126.93      161.53      7.78 o 
  -2  -5   7        0.45        0.77      2.04 o 
  -1  -5   7      108.06      110.12      7.61 o 
   0  -5   7       10.00       13.52      3.19 o 
   1  -5   7     1272.95     1334.44     25.46 o 
   2  -5   7     1102.85     1179.54     22.70 o 
   3  -5   7       83.45       87.15      4.82 o 
   4  -5   7        1.23        0.89      1.02 o 
   5  -5   7       80.20       71.83      5.30 o 
   6  -5   7        0.91       -1.15      3.97 o 
   7  -5   7      350.02      358.70     18.94 o 
   8  -5   7      116.91      140.91     19.58 o 
   9  -5   7       18.26       17.08      6.35 o 
  10  -5   7        1.17        1.37      5.29 o 
 -11  -4   7        0.29        0.72      3.44 o 
 -10  -4   7       72.83       90.81     13.93 o 
  -9  -4   7       11.02        7.57      3.13 o 
  -8  -4   7        3.84        4.72      3.19 o 
  -7  -4   7       37.56       33.87      7.10 o 
  -6  -4   7        3.07       -4.26      4.72 o 
  -5  -4   7        0.41       -0.96      2.10 o 
  -4  -4   7       16.32       17.77      2.30 o 
  -3  -4   7      801.01      874.26     19.36 o 
  -2  -4   7      162.33      172.76     12.19 o 
  -1  -4   7     1096.28     1065.06     28.61 o 
   0  -4   7     1033.74     1081.26     22.76 o 
   1  -4   7        0.21       -0.57      1.00 o 
   2  -4   7       25.92       26.46      2.33 o 
   3  -4   7        0.94        0.36      0.57 o 
   4  -4   7      263.70      226.76      8.06 o 
   5  -4   7      154.62      145.48      5.63 o 
   6  -4   7      176.56      177.05      6.69 o 
   7  -4   7      595.51      579.79     15.67 o 
   8  -4   7      143.59      152.39      9.98 o 
   9  -4   7       29.84       27.14      4.80 o 
  10  -4   7       36.77       46.72     12.44 o 
  11  -4   7        8.25        7.11      5.51 o 
 -11  -3   7        5.79        0.68      3.51 o 
 -10  -3   7        3.56        2.88      2.78 o 
  -9  -3   7       44.90       40.89      8.86 o 
  -8  -3   7       27.76       19.02      5.27 o 
  -7  -3   7        4.92        3.74      3.15 o 
  -6  -3   7       18.58       18.04      4.74 o 
  -5  -3   7      160.83      174.81     14.45 o 
  -4  -3   7       22.83       19.59      3.50 o 
  -3  -3   7      124.34      136.68      5.79 o 
  -2  -3   7      311.69      305.49      9.02 o 
  -1  -3   7     2705.45     3246.69    192.30 o 
   0  -3   7      777.53      835.19     63.26 o 
   1  -3   7       85.53       90.84      6.92 o 
   2  -3   7      171.92      203.05      6.05 o 
   3  -3   7     1305.21     1248.08     20.38 o 
   4  -3   7       14.39       22.01      1.62 o 
   5  -3   7      149.00      137.49      4.84 o 
   6  -3   7        0.20        0.91      0.95 o 
   7  -3   7        5.73        4.93      1.08 o 
   8  -3   7      199.60      199.48     11.87 o 
   9  -3   7        0.07       -2.41      2.41 o 
  10  -3   7       88.28       89.60     16.43 o 
  11  -3   7       13.68        9.29      4.68 o 
 -11  -2   7        7.84        6.16      4.24 o 
 -10  -2   7        0.06        3.60      4.04 o 
  -9  -2   7       10.10        9.82      4.54 o 
  -8  -2   7       50.38       41.13      8.30 o 
  -7  -2   7        3.34        0.42      3.28 o 
  -6  -2   7      383.52      363.41     22.30 o 
  -5  -2   7        1.26        2.60      2.10 o 
  -4  -2   7      293.63      328.02     14.75 o 
  -3  -2   7      993.32     1118.25     28.60 o 
  -2  -2   7     1605.10     1742.79     29.81 o 
  -1  -2   7     1127.12     1103.78     18.97 o 
   0  -2   7      128.12      131.88      5.08 o 
   1  -2   7       18.93       17.78      2.31 o 
   2  -2   7     1920.32     1864.07     95.14 o 
   3  -2   7      594.05      503.77     11.77 o 
   4  -2   7       48.74       40.77      4.23 o 
   5  -2   7        3.42        3.33      0.64 o 
   6  -2   7      328.40      318.92     10.06 o 
   7  -2   7       21.80       18.51      1.97 o 
   8  -2   7      242.96      240.97     35.25 o 
   9  -2   7       61.28       69.03      8.65 o 
  10  -2   7        2.05       -0.57      1.69 o 
  11  -2   7        2.24       -0.71      4.52 o 
  12  -2   7       20.00       16.60      8.02 o 
 -11  -1   7        2.09        7.82      5.39 o 
 -10  -1   7        4.00       12.39      5.46 o 
  -9  -1   7       25.03       19.73      6.09 o 
  -8  -1   7      306.10      313.02     23.03 o 
  -7  -1   7        7.74       14.99      4.80 o 
  -6  -1   7      207.14      195.53     15.76 o 
  -5  -1   7      292.78      316.68     19.23 o 
  -4  -1   7      111.96      123.66     10.91 o 
  -3  -1   7       67.05       52.07      4.94 o 
  -2  -1   7     3278.26     3306.64     58.92 o 
  -1  -1   7      110.16      110.59      4.88 o 
   0  -1   7     1176.93     1192.62     22.00 o 
   1  -1   7     2595.56     2575.17     37.64 o 
   2  -1   7      412.97      458.75     18.04 o 
   3  -1   7        0.35        4.84      9.19 o 
   4  -1   7      177.65      158.46      5.11 o 
   5  -1   7      363.16      366.77      6.90 o 
   6  -1   7        4.51        7.87      1.16 o 
   7  -1   7     1051.42     1121.97     18.96 o 
   8  -1   7       89.79       84.96      5.51 o 
   9  -1   7        4.44        2.66      1.85 o 
  10  -1   7       16.38       22.78      5.71 o 
  11  -1   7      380.92      429.14     36.82 o 
  12  -1   7        0.04      -10.25     10.25 o 
 -11   0   7        0.20        7.62      4.86 o 
 -10   0   7       20.62       26.78      7.34 o 
  -9   0   7       40.34       24.20      7.13 o 
  -8   0   7       25.45       29.53      7.02 o 
  -7   0   7      293.37      317.48     21.63 o 
  -6   0   7       28.32       31.72      6.73 o 
  -5   0   7      542.59      531.21     25.66 o 
  -4   0   7      163.76      143.23     11.65 o 
  -3   0   7     2735.96     2885.97     75.37 o 
  -2   0   7      153.74      166.60      5.45 o 
  -1   0   7        0.53        3.10      1.73 o 
   0   0   7      950.13      895.50     15.23 o 
   1   0   7      162.68      157.45      3.99 o 
   2   0   7     1967.36     2177.44     55.78 o 
   3   0   7     3455.68     3815.30     89.74 o 
   4   0   7     1269.47     1214.35     36.39 o 
   5   0   7      679.71      590.99     21.70 o 
   6   0   7      191.83      177.78      6.09 o 
   7   0   7      143.02      152.43      6.73 o 
   8   0   7      114.12       98.50      5.90 o 
   9   0   7        0.10        2.68      2.14 o 
  10   0   7        2.62       -2.33      2.33 o 
  11   0   7      101.68      116.63     10.07 o 
  12   0   7       44.36       47.32     12.34 o 
 -11   1   7       12.33       15.40      6.68 o 
 -10   1   7       13.20       26.88      7.22 o 
  -9   1   7        6.41        9.73      4.58 o 
  -8   1   7       95.80       90.97     12.40 o 
  -7   1   7        0.28        1.31      1.64 o 
  -6   1   7       10.13       16.31      4.86 o 
  -5   1   7      522.79      499.78     25.05 o 
  -4   1   7      104.87      107.38     10.01 o 
  -3   1   7        0.64       -1.00      2.34 o 
  -2   1   7      239.09      254.67      8.31 o 
  -1   1   7       55.73       54.10      3.21 o 
   0   1   7     5140.04     5031.51     91.72 o 
   1   1   7      898.30      784.19     12.41 o 
   2   1   7      457.81      407.02      7.09 o 
   3   1   7     8575.21     8700.65    134.82 o 
   4   1   7      111.30       96.77      3.00 o 
   5   1   7      315.57      311.99      8.00 o 
   6   1   7       46.58       45.24      3.09 o 
   7   1   7      572.57      582.66     34.73 o 
   8   1   7       15.21        7.73      4.27 o 
   9   1   7      224.33      227.36     11.19 o 
  10   1   7       11.29       13.79      4.19 o 
  11   1   7       14.58       15.88      4.75 o 
  12   1   7       16.59       16.58      7.29 o 
  13   1   7        0.18       -9.86      9.86 o 
 -11   2   7       10.73       19.79      7.42 o 
 -10   2   7        0.01       -3.81      4.22 o 
  -9   2   7       19.96       21.38      6.90 o 
  -8   2   7      213.42      219.01     19.56 o 
  -7   2   7        0.35        0.19      2.98 o 
  -6   2   7      901.05      859.80     37.33 o 
  -5   2   7      352.62      348.97     20.61 o 
  -4   2   7      235.03      225.48     15.17 o 
  -3   2   7       79.84       96.46      9.00 o 
  -2   2   7      321.68      352.68     16.78 o 
  -1   2   7      375.10      399.13      9.02 o 
   0   2   7       31.38       22.49      1.76 o 
   1   2   7     2636.51     2523.86     31.67 o 
   2   2   7     1413.43     1490.39     20.08 o 
   3   2   7      101.49      101.79      4.13 o 
   4   2   7       60.41       80.19      3.92 o 
   5   2   7      338.53      308.15      7.42 o 
   6   2   7      285.21      269.30      9.03 o 
   7   2   7       97.39       97.80      6.16 o 
   8   2   7       84.39       75.53      5.90 o 
   9   2   7       33.31       30.73      4.20 o 
  10   2   7        0.01        2.88      2.59 o 
  11   2   7        0.43        0.28      2.04 o 
  13   2   7        4.71       -9.99      9.99 o 
 -11   3   7        0.21       -4.68      4.68 o 
 -10   3   7        0.01        2.06      3.52 o 
  -9   3   7        1.05       -1.61      3.12 o 
  -8   3   7      175.57      176.40     17.62 o 
  -7   3   7      189.62      212.70     18.40 o 
  -6   3   7       22.76       25.65      6.64 o 
  -5   3   7      106.31      114.37     11.80 o 
  -4   3   7      205.80      170.46     13.66 o 
  -3   3   7        1.77        2.43      1.79 o 
  -2   3   7      509.15      565.13     17.50 o 
  -1   3   7      708.47      655.52     14.26 o 
   0   3   7      212.83      240.72      8.78 o 
   1   3   7      111.21      126.60      5.73 o 
   2   3   7      278.02      233.28      5.82 o 
   3   3   7       29.34       43.46      2.86 o 
   4   3   7      935.73      929.93     17.74 o 
   5   3   7       93.07       86.73      4.85 o 
   6   3   7       53.72       47.03      3.37 o 
   7   3   7      113.42       90.72      5.70 o 
   8   3   7        7.42        5.87      1.95 o 
   9   3   7        1.02       -0.58      1.90 o 
  10   3   7       10.92        8.67      3.26 o 
  11   3   7       14.68       13.27      4.21 o 
  12   3   7       27.46       33.46      6.77 o 
 -10   4   7        0.41        1.45      3.63 o 
  -9   4   7        1.11        2.73      4.01 o 
  -8   4   7        3.39        6.40      4.63 o 
  -7   4   7       66.86       68.84     10.76 o 
  -6   4   7        6.22        8.54      3.88 o 
  -5   4   7     1126.75     1096.19     43.24 o 
  -4   4   7       65.43       63.73      8.54 o 
  -3   4   7      291.25      195.62    146.74 o 
  -2   4   7      239.71      249.45     11.60 o 
  -1   4   7     1290.57     1445.96     31.56 o 
   0   4   7      243.95      243.05      7.67 o 
   1   4   7       22.09       24.90      2.12 o 
   2   4   7       31.18       37.67      2.10 o 
   3   4   7       30.18       24.19      2.30 o 
   4   4   7      248.55      234.10      7.70 o 
   5   4   7      322.26      337.17     12.22 o 
   6   4   7      986.94     1017.86     34.60 o 
   7   4   7      308.24      312.15     10.17 o 
   8   4   7      691.65      641.00     27.04 o 
   9   4   7      148.06      150.26     12.74 o 
  10   4   7       88.76      103.50     10.99 o 
  11   4   7        2.84        1.86      2.35 o 
  12   4   7       44.94       61.52      9.45 o 
 -10   5   7        0.16       -6.12      6.12 o 
  -9   5   7       12.87       33.61      8.43 o 
  -8   5   7       79.22       92.18     13.50 o 
  -7   5   7      218.51      221.25     19.88 o 
  -6   5   7       17.90       15.19      5.01 o 
  -5   5   7       33.12       21.66      5.41 o 
  -4   5   7       96.58       85.37     10.25 o 
  -3   5   7      261.18      246.95     17.00 o 
  -2   5   7        2.11        2.25      2.59 o 
  -1   5   7     1038.90     1167.24     27.92 o 
   0   5   7      575.09      555.91     15.36 o 
   1   5   7       85.85       73.24      7.70 o 
   2   5   7       97.46       84.59      3.34 o 
   3   5   7       28.97       31.42      2.58 o 
   4   5   7      240.38      255.21      8.05 o 
   5   5   7       17.19       35.50      3.18 o 
   6   5   7      516.52      523.51     19.22 o 
   7   5   7      163.28      155.90     10.20 o 
   8   5   7        4.21        0.65      1.85 o 
   9   5   7       39.52       36.83      5.31 o 
  10   5   7        3.98        0.68      1.69 o 
  11   5   7        0.59        3.99      3.00 o 
  12   5   7       16.13       21.98      6.33 o 
 -10   6   7        0.13       -3.07      4.15 o 
  -9   6   7        6.39       -1.09      2.98 o 
  -8   6   7       37.16       34.94      8.55 o 
  -7   6   7       21.73       33.38      8.01 o 
  -6   6   7        0.43       -3.91      3.91 o 
  -5   6   7       74.54       66.20     10.10 o 
  -4   6   7      825.82      812.85     36.77 o 
  -3   6   7      320.31      335.13     21.02 o 
  -2   6   7       26.46       23.94      5.33 o 
  -1   6   7        8.46       28.90      5.83 o 
   0   6   7       17.22       40.25      3.85 o 
   1   6   7     1447.70     1560.15     48.01 o 
   2   6   7      277.76      270.17     16.98 o 
   3   6   7      255.11      305.56     15.69 o 
   4   6   7       46.70       53.77      3.28 o 
   5   6   7      243.88      246.57      8.75 o 
   6   6   7      411.03      410.75     25.46 o 
   7   6   7      552.64      597.77     33.82 o 
   8   6   7       76.23       66.65      6.00 o 
   9   6   7       49.86       50.30      6.56 o 
  10   6   7       15.14       11.50      3.20 o 
  11   6   7       14.36       13.72      4.59 o 
  12   6   7        0.25        1.68      3.23 o 
  13   6   7       12.23       10.90      5.02 o 
  -9   7   7        5.42        2.55      4.54 o 
  -8   7   7       24.69       27.01      8.13 o 
  -7   7   7        0.31        3.87      3.34 o 
  -6   7   7       11.42        4.74      2.83 o 
  -5   7   7       20.54       13.84      5.26 o 
  -4   7   7      233.75      186.48     17.18 o 
  -3   7   7      105.95      131.19     13.52 o 
  -2   7   7       37.68       56.18      8.38 o 
  -1   7   7       56.75       65.84      8.58 o 
   0   7   7       14.30       32.09      5.89 o 
   1   7   7       44.21       42.90      3.09 o 
   2   7   7      930.83      885.08     36.50 o 
   3   7   7      846.04      852.68     25.01 o 
   4   7   7      828.84      853.65     25.81 o 
   5   7   7       59.78       61.01      3.40 o 
   6   7   7       34.23       35.03      4.78 o 
   7   7   7       30.98       36.14      8.91 o 
   8   7   7       32.37       34.17      6.83 o 
   9   7   7      303.75      296.31     14.18 o 
  10   7   7       60.11       53.14      7.20 o 
  11   7   7       22.78       36.20      7.60 o 
  12   7   7        8.68       15.88      4.93 o 
  13   7   7        0.17       -0.59      2.23 o 
  -9   8   7        5.91        4.24      4.77 o 
  -8   8   7        1.07       -3.42      3.42 o 
  -7   8   7       67.88       65.69     12.14 o 
  -6   8   7       25.01       37.05      9.00 o 
  -5   8   7       19.85       16.00      5.37 o 
  -4   8   7        2.18        8.55      4.84 o 
  -3   8   7        8.60       11.36      3.56 o 
  -2   8   7        2.67       -1.93      3.86 o 
  -1   8   7      120.13      119.11     12.64 o 
   0   8   7      712.68      639.66     31.33 o 
   1   8   7        0.10        0.13      0.62 o 
   2   8   7      402.15      434.33     23.87 o 
   3   8   7       88.32      102.82     12.43 o 
   4   8   7      276.16      316.94     23.24 o 
   5   8   7      168.75      192.63     18.62 o 
   6   8   7      119.66      118.46      7.50 o 
   7   8   7      279.89      282.94     13.80 o 
   8   8   7      424.89      383.84     18.18 o 
   9   8   7       43.61       60.42      6.60 o 
  10   8   7        9.97       11.27      3.53 o 
  11   8   7        6.46        3.06      1.84 o 
  12   8   7       21.66       21.44      6.61 o 
  13   8   7        1.53        2.13      2.58 o 
  -8   9   7        1.16       -1.91      4.21 o 
  -7   9   7        5.99        7.03      4.56 o 
  -6   9   7      168.20      176.62     19.61 o 
  -5   9   7       46.83       45.53     11.96 o 
  -4   9   7       42.56       25.77      4.97 o 
  -3   9   7      236.20      224.06     19.35 o 
  -2   9   7      389.23      368.01     24.68 o 
  -1   9   7       17.22        7.38      3.22 o 
   0   9   7      945.40      893.27     26.68 o 
   1   9   7      305.78      287.60      8.29 o 
   2   9   7      153.15      161.79     15.84 o 
   3   9   7       44.87       49.32      9.35 o 
   4   9   7        1.57        5.21      4.36 o 
   5   9   7       44.90       52.89      9.90 o 
   6   9   7       44.88       36.94      2.62 o 
   7   9   7        0.51        2.49      4.35 o 
   8   9   7       90.53       86.44     14.72 o 
   9   9   7       48.11       42.31     12.21 o 
  10   9   7       20.81       32.42      5.35 o 
  11   9   7        0.54        3.22      8.44 o 
  12   9   7        1.12        0.35      2.54 o 
  13   9   7       10.34       16.25      6.98 o 
  -8  10   7        4.87        3.98      2.87 o 
  -7  10   7       34.98       47.81      7.85 o 
  -6  10   7        2.23        5.14      3.70 o 
  -5  10   7        2.14       -2.48      2.64 o 
  -4  10   7      153.23      157.14     17.42 o 
  -3  10   7        0.17        2.56      3.35 o 
  -2  10   7      113.88      124.54     14.63 o 
  -1  10   7       67.54       66.99     11.97 o 
   0  10   7        3.74        2.54      6.79 o 
   1  10   7       32.86       30.96      6.10 o 
   2  10   7      102.22       98.98     13.50 o 
   3  10   7      205.63      185.72     19.08 o 
   4  10   7       51.71       59.67     10.75 o 
   5  10   7     1033.57      975.78     49.13 o 
   6  10   7        0.36       -6.70      6.70 o 
   7  10   7        5.72        3.73      4.30 o 
   8  10   7       53.16       73.31     14.22 o 
   9  10   7       15.23        6.24      5.24 o 
  10  10   7      124.31      134.89     10.81 o 
  11  10   7       16.06       17.81      4.92 o 
  12  10   7        3.81        6.58      4.68 o 
  -7  11   7        7.53        2.94      3.11 o 
  -6  11   7       62.84       71.48     12.84 o 
  -5  11   7       36.18       41.51      8.96 o 
  -4  11   7       14.49        5.43      3.91 o 
  -3  11   7        0.01       -0.24      2.86 o 
  -2  11   7        3.25        2.27      1.89 o 
  -1  11   7       66.23       57.87      6.28 o 
   0  11   7      350.31      375.80     15.87 o 
   1  11   7       25.56       31.29      4.07 o 
   2  11   7      153.64      151.04     17.19 o 
   3  11   7       12.30       11.95      5.69 o 
   4  11   7       10.73       -0.56      5.73 o 
   5  11   7       68.92       60.48     12.25 o 
   6  11   7      372.15      335.85     29.56 o 
   7  11   7       12.40       23.37      8.44 o 
   8  11   7       23.10       12.38      5.99 o 
   9  11   7       30.40       38.07     11.94 o 
  10  11   7        3.48       -1.19      3.24 o 
  11  11   7        0.01       -0.47      3.23 o 
  12  11   7        1.57       -5.70      5.70 o 
  -6  12   7        5.91        4.51      6.66 o 
  -5  12   7       20.65       18.46      5.31 o 
  -4  12   7        4.06        1.55      5.04 o 
  -3  12   7       16.33       14.67      3.95 o 
  -2  12   7       11.91       15.26      4.84 o 
  -1  12   7        6.78        2.49      2.06 o 
   0  12   7       82.96       79.86      7.61 o 
   1  12   7      224.30      187.08     11.10 o 
   2  12   7      115.82      131.33     17.65 o 
   3  12   7       61.39       62.35     12.74 o 
   4  12   7      363.64      351.30     30.24 o 
   5  12   7       26.77       20.07      7.26 o 
   6  12   7       11.52        2.11      4.51 o 
   7  12   7       20.76       24.14      9.26 o 
   8  12   7       13.05        4.82      5.19 o 
   9  12   7        6.85       11.85      7.24 o 
  10  12   7        2.26        7.02      6.97 o 
  11  12   7       37.94       47.20      8.19 o 
  -6  13   7        4.18        3.22      4.03 o 
  -5  13   7        0.01        7.03      4.17 o 
  -4  13   7       16.13        8.31      6.67 o 
  -3  13   7      135.12      135.79     11.95 o 
  -2  13   7        1.86        1.81      4.44 o 
  -1  13   7       34.62       42.90     11.08 o 
   0  13   7        1.61        2.85      1.72 o 
   1  13   7       18.75       24.30      4.32 o 
   2  13   7       27.15       18.95      7.39 o 
   3  13   7       82.81       64.12     12.71 o 
   4  13   7      123.89      124.59     18.38 o 
   5  13   7      155.42      151.42     20.83 o 
   6  13   7        2.97        6.04      6.70 o 
   7  13   7       14.87       15.91      8.94 o 
   8  13   7        0.06       -1.71      3.53 o 
   9  13   7        2.80        3.31      4.52 o 
  10  13   7        1.62        4.28      6.33 o 
  11  13   7        7.18        4.52     13.77 o 
  -5  14   7        6.72        7.25      5.64 o 
  -4  14   7       15.30        5.75      4.23 o 
  -3  14   7        9.11       21.31      8.67 o 
  -2  14   7       15.25       26.86      9.38 o 
  -1  14   7        1.39       -0.11      3.86 o 
   0  14   7       88.42      127.56     18.50 o 
   1  14   7        1.11       -1.60      5.44 o 
   2  14   7      100.84       99.47     16.81 o 
   3  14   7        1.48       -5.77      6.29 o 
   4  14   7        0.17       -3.37      3.64 o 
   5  14   7        7.60        6.75      5.48 o 
   6  14   7       46.04       49.70     13.04 o 
   7  14   7       24.97       43.59     12.70 o 
   8  14   7       57.04       72.80     16.51 o 
   9  14   7       22.17       22.89     10.36 o 
  10  14   7        0.27       13.47      8.91 o 
  -3  15   7        0.08       -4.49      4.49 o 
  -2  15   7       80.54       73.37     14.54 o 
  -1  15   7       28.19       31.13      9.87 o 
   0  15   7        4.29       12.48      7.38 o 
   1  15   7        3.26        2.94      3.43 o 
   2  15   7        2.72       -0.89      3.97 o 
   3  15   7        3.37        2.23      5.48 o 
   4  15   7       25.78       41.50     11.75 o 
   5  15   7       85.06      119.99     20.33 o 
   6  15   7        5.29       -3.73      6.66 o 
   7  15   7        0.30        6.89      7.35 o 
   8  15   7        8.78       11.90      7.78 o 
   9  15   7       37.44       84.20     18.97 o 
  -2  16   7       11.49       34.67     10.81 o 
  -1  16   7        1.29        3.92      6.19 o 
   0  16   7       26.06       28.39     10.60 o 
   1  16   7       48.10       48.05     12.50 o 
   2  16   7        5.92        1.10      4.24 o 
   3  16   7       13.45       22.27     10.18 o 
   4  16   7        2.05        1.21      4.30 o 
   5  16   7       20.85       16.94      7.86 o 
   6  16   7       16.20       31.44     11.85 o 
   7  16   7        2.11        2.39      7.93 o 
   1  17   7       70.72       72.34     16.38 o 
   2  17   7        1.80       -3.16      6.81 o 
   3  17   7       13.77       21.41      9.30 o 
   4  17   7       10.04       15.78      7.45 o 
  -4 -15   8        0.15       -4.61      6.62 o 
  -3 -15   8        0.07       -0.36      6.19 o 
  -2 -15   8       11.90        7.12      5.94 o 
  -1 -15   8       33.19       27.92      8.00 o 
   0 -15   8        0.96       -8.27      8.27 o 
  -5 -14   8        1.16        5.81      5.03 o 
  -4 -14   8       10.85        5.76      7.37 o 
  -3 -14   8       18.52       22.02      6.64 o 
  -2 -14   8        0.25       -2.25      3.42 o 
  -1 -14   8        6.66        5.59      5.92 o 
   0 -14   8        3.57        4.89      5.91 o 
   1 -14   8        8.93       32.81     14.21 o 
   2 -14   8        4.51        3.26      8.85 o 
   3 -14   8        6.80        9.30     10.17 o 
  -7 -13   8        0.18        2.81      3.70 o 
  -6 -13   8        1.93       -4.04      4.04 o 
  -5 -13   8        0.10        0.91      3.17 o 
  -4 -13   8        3.69       11.28      5.25 o 
  -3 -13   8       10.16       10.30      6.32 o 
  -2 -13   8        9.68        6.37      3.41 o 
  -1 -13   8        0.33        0.92      2.68 o 
   0 -13   8       13.97       16.60      5.82 o 
   1 -13   8       15.07       13.24      5.80 o 
   2 -13   8       23.18       34.48     13.73 o 
   3 -13   8        1.46       -2.37     10.65 o 
   4 -13   8       20.88       27.61     11.69 o 
  -7 -12   8       34.26       44.88     10.50 o 
  -6 -12   8        0.21       -2.07      2.76 o 
  -5 -12   8        0.01        6.32      4.02 o 
  -4 -12   8        2.31        1.79      7.05 o 
  -3 -12   8        0.62        1.36      2.66 o 
  -2 -12   8       53.24       43.48      7.97 o 
  -1 -12   8       34.69       29.07      6.96 o 
   0 -12   8       26.15       44.10      8.66 o 
   1 -12   8       48.23       42.30     20.99 o 
   2 -12   8        0.62       -3.05      3.23 o 
   3 -12   8        0.07       -5.34      9.16 o 
   4 -12   8        3.06       -8.65      8.65 o 
   5 -12   8        0.25       -3.39      6.46 o 
   6 -12   8        8.34        2.26      8.56 o 
  -8 -11   8        7.19        5.81      5.22 o 
  -7 -11   8       32.71       33.02      8.87 o 
  -6 -11   8       17.97       11.70      4.66 o 
  -5 -11   8        0.21       -1.79      4.59 o 
  -4 -11   8        8.83       12.52      4.09 o 
  -3 -11   8        4.90        2.06      6.78 o 
  -2 -11   8       92.16       87.88     10.67 o 
  -1 -11   8        0.02       -2.12      2.90 o 
   0 -11   8       15.92       18.59     11.98 o 
   1 -11   8        0.34        1.81      3.19 o 
   2 -11   8       64.04       67.03      9.25 o 
   3 -11   8       11.64       16.25      9.65 o 
   4 -11   8       29.86       25.70     10.58 o 
   5 -11   8       44.79       33.55     11.71 o 
   6 -11   8        0.01        0.48      6.37 o 
  -9 -10   8        0.34        1.64      4.13 o 
  -8 -10   8        1.70        1.98      3.21 o 
  -7 -10   8       20.62       18.70      6.72 o 
  -6 -10   8        1.39        1.48      2.45 o 
  -5 -10   8        0.00       -0.90      4.35 o 
  -4 -10   8       10.26        8.21      4.00 o 
  -3 -10   8       11.86       14.32      5.10 o 
  -2 -10   8        0.50       -3.08      3.51 o 
  -1 -10   8        0.28       -0.45      2.97 o 
   0 -10   8      159.70      144.15     13.95 o 
   1 -10   8       19.67       27.21      6.68 o 
   2 -10   8       33.46       33.18      6.52 o 
   3 -10   8       38.77       36.70      6.30 o 
   4 -10   8       47.01       40.17     12.76 o 
   5 -10   8        0.29        4.83      8.42 o 
   6 -10   8       84.08      102.73     19.36 o 
   7 -10   8       27.94       41.12     13.09 o 
  -9  -9   8        0.11       -2.79      4.70 o 
  -8  -9   8       16.98       17.57      7.06 o 
  -7  -9   8       30.27       40.29      9.47 o 
  -6  -9   8        9.82       11.65      4.08 o 
  -5  -9   8      172.72      194.94     14.00 o 
  -4  -9   8        7.44        7.11      5.74 o 
  -3  -9   8        8.33        3.79     10.00 o 
  -2  -9   8        9.21        5.44      3.89 o 
  -1  -9   8      152.47      164.79     13.90 o 
   0  -9   8      272.96      299.90     18.98 o 
   1  -9   8      338.21      349.27     30.77 o 
   2  -9   8       36.45       36.55      4.41 o 
   3  -9   8        7.69        8.88      3.37 o 
   4  -9   8       41.22       29.84      6.99 o 
   5  -9   8       13.68       18.15      8.24 o 
   6  -9   8       72.48       46.50     12.10 o 
   7  -9   8       10.80       13.83      8.91 o 
   8  -9   8       44.61       59.60     15.72 o 
 -10  -8   8        0.15        5.80      4.59 o 
  -9  -8   8        5.59        5.74      4.64 o 
  -8  -8   8       17.31       22.35      7.37 o 
  -7  -8   8        4.39        3.25      2.69 o 
  -6  -8   8       34.75       28.10      5.75 o 
  -5  -8   8       19.84       20.88      4.52 o 
  -4  -8   8       20.86       17.61      7.05 o 
  -3  -8   8      105.17      114.30     18.47 o 
  -2  -8   8      259.69      266.20     17.21 o 
  -1  -8   8       10.59       24.36      5.47 o 
   0  -8   8       12.10       10.69      2.56 o 
   1  -8   8        1.65       -0.32      1.61 o 
   2  -8   8       77.68       69.45      8.00 o 
   3  -8   8       72.99       70.02      7.74 o 
   4  -8   8       62.69       61.08      7.00 o 
   5  -8   8      250.51      281.59     17.42 o 
   6  -8   8        3.53       16.82      8.92 o 
   7  -8   8        2.63        5.39      5.03 o 
   8  -8   8        9.75       13.38      8.79 o 
   9  -8   8        6.12        4.12      6.64 o 
 -10  -7   8        0.05        1.44      3.75 o 
  -9  -7   8       46.65       54.88     11.45 o 
  -8  -7   8       20.86       14.48      5.05 o 
  -7  -7   8       22.04       21.65      6.10 o 
  -6  -7   8      181.21      163.00     13.63 o 
  -5  -7   8       12.60       10.44      3.54 o 
  -4  -7   8      518.99      520.67     21.80 o 
  -3  -7   8      255.97      239.98     22.50 o 
  -2  -7   8      366.28      356.80     26.05 o 
  -1  -7   8       15.62       15.03      2.89 o 
   0  -7   8       39.95       36.32      9.66 o 
   1  -7   8       41.69       25.24      9.08 o 
   2  -7   8       17.03       17.49      2.45 o 
   3  -7   8      122.55      110.02      6.60 o 
   4  -7   8      231.52      229.33     12.38 o 
   5  -7   8        5.89        4.56      5.84 o 
   6  -7   8        0.23        5.78      7.16 o 
   7  -7   8        1.33        7.08      6.78 o 
   8  -7   8       12.66       11.39      5.77 o 
   9  -7   8        0.00        2.04      5.13 o 
 -10  -6   8        8.17       16.32      6.81 o 
  -9  -6   8        0.01       -5.22      5.22 o 
  -8  -6   8        5.01        8.18      4.32 o 
  -7  -6   8       11.73       12.24      4.66 o 
  -6  -6   8      387.12      382.23     25.33 o 
  -5  -6   8      174.14      174.65     11.30 o 
  -4  -6   8      119.86      117.16      9.51 o 
  -3  -6   8      287.63      310.57     24.64 o 
  -2  -6   8       24.56       21.25      4.32 o 
  -1  -6   8       34.71       34.54      5.07 o 
   0  -6   8        0.27        3.79      3.79 o 
   1  -6   8       21.98       24.45      3.15 o 
   2  -6   8      106.43      124.06     10.48 o 
   3  -6   8       45.77       47.86      4.06 o 
   4  -6   8       14.31       20.02      3.39 o 
   5  -6   8       38.02       34.08      4.12 o 
   6  -6   8        1.25        0.59      2.40 o 
   7  -6   8      170.85      172.13     21.65 o 
   8  -6   8      111.75      120.23     19.15 o 
   9  -6   8       33.37       26.06     10.10 o 
  10  -6   8       48.49       45.64     12.86 o 
 -11  -5   8        6.36       14.90      6.91 o 
 -10  -5   8       52.89       69.99     12.39 o 
  -9  -5   8        0.55        1.81      3.96 o 
  -8  -5   8        2.28       -0.11      3.20 o 
  -7  -5   8        3.59        4.38      2.81 o 
  -6  -5   8      127.93       99.78     12.12 o 
  -5  -5   8       65.98       50.64      6.14 o 
  -4  -5   8       12.25        9.79      1.87 o 
  -3  -5   8      372.20      393.01     16.90 o 
  -2  -5   8      129.11      111.73      8.09 o 
  -1  -5   8      207.86      215.14     14.35 o 
   0  -5   8       15.92       20.20      2.76 o 
   1  -5   8      685.80      722.68     16.08 o 
   2  -5   8        0.89       -1.04      1.07 o 
   3  -5   8       24.92       30.78      4.45 o 
   4  -5   8      111.13       92.93      4.78 o 
   5  -5   8       71.23       70.87      4.05 o 
   6  -5   8        1.03        0.18      0.75 o 
   7  -5   8        0.15       -0.27      4.00 o 
   8  -5   8       31.09       35.51     12.08 o 
   9  -5   8        5.96       14.67      9.11 o 
  10  -5   8       10.30       12.38      6.74 o 
 -11  -4   8        9.81       12.75      5.86 o 
 -10  -4   8        1.93        9.44      5.82 o 
  -9  -4   8        0.19        0.70      2.61 o 
  -8  -4   8        1.90        0.72      3.16 o 
  -7  -4   8       12.35       10.86      4.57 o 
  -6  -4   8        1.95       -4.08      4.46 o 
  -5  -4   8      227.39      237.55     17.59 o 
  -4  -4   8       38.07       50.53      5.99 o 
  -3  -4   8      446.18      462.85     11.55 o 
  -2  -4   8      451.45      447.58     14.84 o 
  -1  -4   8     1331.98     1335.27     30.16 o 
   0  -4   8       12.09        8.87      2.10 o 
   1  -4   8      717.88      786.21     28.26 o 
   2  -4   8      274.20      293.31      8.69 o 
   3  -4   8       21.29       23.14      4.31 o 
   4  -4   8       68.12       61.42      5.38 o 
   5  -4   8       15.52       13.92      1.48 o 
   6  -4   8      107.10      108.07      4.94 o 
   7  -4   8       27.30       23.91      2.74 o 
   8  -4   8      202.97      197.76     22.69 o 
   9  -4   8       91.98      103.79     17.49 o 
  10  -4   8        0.19       -4.60      4.60 o 
  11  -4   8       14.96       26.04      9.89 o 
 -11  -3   8       26.97       36.66      9.70 o 
 -10  -3   8        0.17       -5.31      5.38 o 
  -9  -3   8        0.20        1.00      3.02 o 
  -8  -3   8       16.85       17.94      5.58 o 
  -7  -3   8        1.30       -0.20      2.90 o 
  -6  -3   8       10.39        9.48      3.67 o 
  -5  -3   8      101.66      103.06     11.22 o 
  -4  -3   8      325.72      351.13     15.82 o 
  -3  -3   8        0.44       -0.23      1.31 o 
  -2  -3   8      566.65      605.90     19.55 o 
  -1  -3   8      117.35      114.42      5.41 o 
   0  -3   8      214.66      213.08      9.53 o 
   1  -3   8       47.26       44.78      5.05 o 
   2  -3   8       31.80       29.84      3.42 o 
   3  -3   8     1485.66     1497.67     59.01 o 
   4  -3   8       47.01       45.19      3.63 o 
   5  -3   8       14.56       16.08      2.72 o 
   6  -3   8       27.32       23.55      1.87 o 
   7  -3   8        9.47        9.02      1.04 o 
   8  -3   8        0.33        0.32      0.83 o 
   9  -3   8       96.57      128.83      9.94 o 
  10  -3   8        4.62       -1.96      5.73 o 
  11  -3   8        4.19        6.66      5.03 o 
 -11  -2   8        6.53        8.91      5.66 o 
 -10  -2   8        3.54        2.43      2.83 o 
  -9  -2   8      112.27      139.46     16.35 o 
  -8  -2   8       85.38       82.69     11.92 o 
  -7  -2   8       54.76       51.21      8.89 o 
  -6  -2   8       22.29       23.86      6.20 o 
  -5  -2   8       34.81       26.05      5.30 o 
  -4  -2   8      193.55      214.86     11.90 o 
  -3  -2   8        8.02       18.39      3.30 o 
  -2  -2   8     4068.68     4530.48     81.24 o 
  -1  -2   8       66.92       89.33      4.55 o 
   0  -2   8       26.46       28.37      2.40 o 
   1  -2   8       54.26       50.01      2.99 o 
   2  -2   8      276.48      317.89     14.57 o 
   3  -2   8      592.22      581.52     14.49 o 
   4  -2   8       68.00       73.07      6.79 o 
   5  -2   8      492.29      499.28     14.25 o 
   6  -2   8     2735.85     2803.16     50.92 o 
   7  -2   8      153.12      151.21      8.23 o 
   8  -2   8       17.40       15.37      3.10 o 
   9  -2   8       31.30       30.75      4.58 o 
  10  -2   8        3.27       -0.46      4.42 o 
  11  -2   8       88.49       68.44     14.88 o 
 -11  -1   8       11.01       11.56      5.38 o 
 -10  -1   8       39.40       34.75      8.80 o 
  -9  -1   8       34.02       39.74      8.93 o 
  -8  -1   8        5.17        7.31      3.89 o 
  -7  -1   8       99.88      113.27     13.23 o 
  -6  -1   8        4.12        2.97      2.13 o 
  -5  -1   8       90.20       66.51      8.71 o 
  -4  -1   8        1.39        0.66      1.99 o 
  -3  -1   8       78.47      111.70      6.08 o 
  -2  -1   8       51.85       42.51      3.49 o 
  -1  -1   8     1193.07     1315.76     33.07 o 
   0  -1   8      399.24      475.94     16.12 o 
   1  -1   8      236.38      252.04      7.75 o 
   2  -1   8     1621.35     1671.24     24.87 o 
   3  -1   8       54.27       31.19      5.26 o 
   4  -1   8     1230.04     1310.67     23.32 o 
   5  -1   8        0.67        5.77      0.95 o 
   6  -1   8      193.87      172.97      5.71 o 
   7  -1   8       37.59       31.72      2.75 o 
   8  -1   8       99.44      108.86      5.79 o 
   9  -1   8       65.17       70.83      6.77 o 
  10  -1   8       49.42       46.08      5.84 o 
  11  -1   8      132.11      161.82     22.30 o 
  12  -1   8        3.75        2.97      4.43 o 
 -11   0   8        3.56        6.47      4.86 o 
 -10   0   8       49.11       53.07     10.89 o 
  -9   0   8       36.99       31.46      7.89 o 
  -8   0   8      260.64      281.02     22.09 o 
  -7   0   8        0.60        3.13      3.98 o 
  -6   0   8      226.95      216.11     17.03 o 
  -5   0   8       27.29       33.53      6.28 o 
  -4   0   8      932.32      946.98     65.37 o 
  -3   0   8        3.25        1.19      0.85 o 
  -2   0   8      477.06      494.03     10.78 o 
  -1   0   8     1001.99     1130.54     18.16 o 
   0   0   8     1294.03     1344.35     23.61 o 
   1   0   8       78.02       87.57      3.08 o 
   2   0   8     1899.08     1715.46     41.62 o 
   3   0   8     7635.95     7975.56    137.26 o 
   4   0   8     3754.91     4415.02    123.91 o 
   5   0   8      148.76      142.52      7.06 o 
   6   0   8      494.24      513.77     11.37 o 
   7   0   8      483.55      509.66     12.73 o 
   8   0   8      318.08      313.51     10.44 o 
   9   0   8      201.47      207.95     11.63 o 
  10   0   8       39.12       48.14      5.95 o 
  11   0   8       33.72       21.21      7.74 o 
  12   0   8       37.69       26.43      9.99 o 
 -11   1   8        9.75        7.31      4.64 o 
 -10   1   8        2.50        4.12      4.92 o 
  -9   1   8        4.35        1.02      4.37 o 
  -8   1   8       59.59       46.86      8.85 o 
  -7   1   8      138.55      124.60     10.50 o 
  -6   1   8      276.33      296.63     20.16 o 
  -5   1   8      123.43      124.14     12.06 o 
  -4   1   8       64.16       66.07      8.09 o 
  -3   1   8      117.60      128.08     10.46 o 
  -2   1   8      119.84      134.60      6.48 o 
  -1   1   8      144.88      124.19      5.28 o 
   0   1   8     4430.53     4329.45     75.72 o 
   1   1   8       31.69       62.38      2.71 o 
   2   1   8        0.23        0.37      0.75 o 
   3   1   8      975.41     1119.54     19.85 o 
   4   1   8      196.01      194.63      6.65 o 
   5   1   8      326.28      306.11      7.35 o 
   6   1   8      206.75      179.92      6.16 o 
   7   1   8      182.61      170.27      6.86 o 
   8   1   8        8.45        6.32      3.16 o 
   9   1   8       27.26       19.38      8.77 o 
  10   1   8        0.31       -1.50      3.91 o 
  11   1   8       30.58       33.90      5.29 o 
  12   1   8       91.93       81.10     15.80 o 
  13   1   8       16.05        9.00      4.89 o 
 -10   2   8        2.17       -4.77      4.77 o 
  -9   2   8        8.99       11.95      5.39 o 
  -8   2   8       77.33       62.93     10.63 o 
  -7   2   8      382.21      408.38     26.07 o 
  -6   2   8       39.07       33.83      7.05 o 
  -5   2   8      289.17      291.88     19.22 o 
  -4   2   8      252.05      258.23     16.77 o 
  -3   2   8      520.96      539.99     23.92 o 
  -2   2   8       58.28       64.87      4.20 o 
  -1   2   8      824.15      792.82     14.48 o 
   0   2   8      200.03      185.37      5.62 o 
   1   2   8      301.87      298.52      7.00 o 
   2   2   8        0.02        0.66      0.59 o 
   3   2   8     2199.41     2419.27     30.47 o 
   4   2   8      255.97      293.49      7.97 o 
   5   2   8        8.07        7.89      1.06 o 
   6   2   8       48.76       48.26      3.08 o 
   7   2   8      230.59      227.50      8.28 o 
   8   2   8     1571.95     1558.20     29.62 o 
   9   2   8      224.49      232.64     14.24 o 
  10   2   8       20.08       20.79      5.02 o 
  11   2   8        0.52       -2.48      3.43 o 
  12   2   8       30.74       24.92      8.62 o 
  13   2   8       14.45        9.86      5.51 o 
 -10   3   8       11.08       18.54      6.83 o 
  -9   3   8        4.64        9.92      4.76 o 
  -8   3   8        9.49       16.11      6.55 o 
  -7   3   8        0.33        6.72      4.42 o 
  -6   3   8      598.38      609.13     31.65 o 
  -5   3   8     1305.94     1302.62     47.84 o 
  -4   3   8      855.61      860.83     34.95 o 
  -3   3   8        0.84       -0.93      1.47 o 
  -2   3   8      448.69      477.06     16.42 o 
  -1   3   8      183.53      185.74      7.04 o 
   0   3   8      698.23      697.01     12.79 o 
   1   3   8       86.08      104.75      4.02 o 
   2   3   8      533.34      579.93     17.75 o 
   3   3   8      306.55      259.14     10.96 o 
   4   3   8     1149.17     1112.21     20.24 o 
   5   3   8        4.66        5.35      1.24 o 
   6   3   8      396.71      416.14      9.45 o 
   7   3   8        7.07        6.73      1.89 o 
   8   3   8      521.49      501.91     29.60 o 
   9   3   8        0.71       -1.39      1.82 o 
  10   3   8       79.19       70.19      8.56 o 
  11   3   8      133.02      128.90     12.48 o 
  12   3   8        0.09       -9.47      9.47 o 
  13   3   8        0.14       -4.24      7.72 o 
 -10   4   8        0.04       -3.37      3.83 o 
  -9   4   8        2.16       -0.24      3.22 o 
  -8   4   8       19.56       23.28      6.97 o 
  -7   4   8      206.74      201.78     18.60 o 
  -6   4   8      109.83       87.98     12.02 o 
  -5   4   8       49.86       49.55      8.24 o 
  -4   4   8      310.32      317.17     19.91 o 
  -3   4   8       10.50       14.73      3.18 o 
  -2   4   8      112.46      125.87      8.06 o 
  -1   4   8       40.31       41.42      3.35 o 
   0   4   8     1989.28     2168.33     33.98 o 
   1   4   8      561.64      511.87     12.79 o 
   2   4   8        3.89        5.10      0.83 o 
   3   4   8      297.55      306.38      8.95 o 
   4   4   8      129.78      134.86      5.80 o 
   5   4   8        0.05        0.64      0.90 o 
   6   4   8      149.01      147.62      6.66 o 
   7   4   8      827.13      834.27     25.21 o 
   8   4   8       62.43       65.14      5.28 o 
   9   4   8       74.01       70.52      8.32 o 
  10   4   8        0.03       -0.38      1.58 o 
  11   4   8       17.74       12.89      4.26 o 
  12   4   8       20.53       15.46      4.66 o 
  13   4   8       91.03       74.94     14.85 o 
 -10   5   8        4.15        2.36      4.89 o 
  -9   5   8       63.48       58.34     11.36 o 
  -8   5   8       77.52       84.38     13.12 o 
  -7   5   8        0.22        2.20      3.57 o 
  -6   5   8       24.76       28.45      7.35 o 
  -5   5   8       49.72       39.27      7.70 o 
  -4   5   8      314.24      255.69     18.72 o 
  -3   5   8      261.44      237.67     12.64 o 
  -2   5   8      323.99      341.70     19.57 o 
  -1   5   8       47.28       72.17      5.82 o 
   0   5   8      362.29      411.25     11.23 o 
   1   5   8        1.18        1.86      1.19 o 
   2   5   8       47.40       56.17      2.56 o 
   3   5   8      211.38      231.16      7.61 o 
   4   5   8      387.41      367.61     14.48 o 
   5   5   8      267.52      265.90     11.70 o 
   6   5   8      237.73      223.94     14.60 o 
   7   5   8      901.37      853.41     18.67 o 
   8   5   8        0.01       -1.51      1.54 o 
   9   5   8        2.86        2.03      2.02 o 
  10   5   8        8.97        8.58      2.81 o 
  11   5   8       14.12        5.67      2.23 o 
  12   5   8      107.83      128.74     13.79 o 
  -9   6   8        0.82       -4.13      4.13 o 
  -8   6   8       34.44       40.90      9.87 o 
  -7   6   8       62.81       63.00     11.50 o 
  -6   6   8       37.34       28.37      7.38 o 
  -5   6   8        0.05       -0.86      2.46 o 
  -4   6   8      122.67      103.34     12.15 o 
  -3   6   8      382.37      354.73     22.08 o 
  -2   6   8      402.33      450.82     24.34 o 
  -1   6   8        3.20        0.02      1.05 o 
   0   6   8        3.15        4.35      2.27 o 
   1   6   8      982.19     1038.95     35.10 o 
   2   6   8        0.40        1.18      0.96 o 
   3   6   8      177.06      166.21      9.14 o 
   4   6   8        6.51        2.01      0.87 o 
   5   6   8      215.94      237.80      8.47 o 
   6   6   8      115.94      100.32      8.02 o 
   7   6   8       75.10       80.60     11.75 o 
   8   6   8      131.72      127.91      8.44 o 
   9   6   8      141.65      150.04      9.54 o 
  10   6   8       45.09       43.20      8.85 o 
  11   6   8        0.92        6.78      3.51 o 
  12   6   8        3.64        4.89      2.55 o 
  -9   7   8       17.50        9.25      4.70 o 
  -8   7   8       15.36        9.55      5.00 o 
  -7   7   8       46.78       35.52      8.91 o 
  -6   7   8       40.20       57.22     10.46 o 
  -5   7   8       39.46       54.10      9.46 o 
  -4   7   8       41.37       64.60     10.26 o 
  -3   7   8       37.06       35.93      7.44 o 
  -2   7   8       10.53        8.15      3.86 o 
  -1   7   8       23.75       24.41      3.44 o 
   0   7   8       89.39       85.75      5.12 o 
   1   7   8     1390.77     1524.38     26.96 o 
   2   7   8      257.59      254.15     12.01 o 
   3   7   8      498.73      507.00     28.15 o 
   4   7   8      195.85      218.74     12.32 o 
   5   7   8      280.53      293.96      7.94 o 
   6   7   8      133.56      131.41      7.89 o 
   7   7   8      691.44      696.33     22.88 o 
   8   7   8      490.83      461.33     24.05 o 
   9   7   8        0.82        2.10      2.57 o 
  10   7   8       25.95       21.15      4.26 o 
  11   7   8       36.76       33.97      6.04 o 
  12   7   8       10.15       13.76      5.07 o 
  -8   8   8       21.35       29.70      8.84 o 
  -7   8   8        0.73        5.12      4.50 o 
  -6   8   8       98.98       92.85     13.62 o 
  -5   8   8        1.97        0.85      2.83 o 
  -4   8   8      168.98      205.91     19.33 o 
  -3   8   8      360.67      320.48     23.30 o 
  -2   8   8       47.34       52.05      6.04 o 
  -1   8   8       14.84        7.06      3.13 o 
   0   8   8        2.94       10.22      2.45 o 
   1   8   8        8.80        9.67      1.92 o 
   2   8   8        2.89        7.51      3.83 o 
   3   8   8       58.01       62.83      9.85 o 
   4   8   8       50.92       52.90      9.32 o 
   5   8   8      354.18      355.41     25.12 o 
   6   8   8       15.34       14.59      1.87 o 
   7   8   8        0.03       -1.30      1.30 o 
   8   8   8        2.16       -0.56      3.58 o 
   9   8   8        0.44        0.73      2.08 o 
  10   8   8       13.74       24.86      4.65 o 
  11   8   8       52.81       41.84      6.60 o 
  12   8   8        3.09        4.45      4.47 o 
  13   8   8        0.04       -4.51      4.51 o 
  -8   9   8        4.89        5.17      6.09 o 
  -7   9   8       35.11       33.74      9.86 o 
  -6   9   8        4.29       -2.73      4.53 o 
  -5   9   8        0.02       -0.33      3.30 o 
  -4   9   8       40.32       37.24      6.14 o 
  -3   9   8       66.19       55.66     10.15 o 
  -2   9   8      386.27      452.47     27.72 o 
  -1   9   8      253.59      255.83     20.22 o 
   0   9   8       64.32       67.36      5.99 o 
   1   9   8      106.91      101.70      4.66 o 
   2   9   8       22.74       28.16      7.33 o 
   3   9   8        7.47        3.66      2.61 o 
   4   9   8      445.09      501.67     31.14 o 
   5   9   8       72.36       72.50     11.69 o 
   6   9   8      286.14      222.50     24.54 o 
   7   9   8        9.51        8.92      2.20 o 
   8   9   8       46.07       56.29     12.00 o 
   9   9   8        0.91        1.09      5.14 o 
  10   9   8      341.55      322.58     16.42 o 
  11   9   8        5.31       -1.08      2.25 o 
  12   9   8        5.69        7.13      4.50 o 
  13   9   8        0.03       12.26      6.14 o 
  -8  10   8        9.57       18.20      7.95 o 
  -7  10   8       29.64       32.32      6.83 o 
  -6  10   8       86.35       97.14     10.44 o 
  -5  10   8       58.28       51.74     10.29 o 
  -4  10   8        0.45       -2.95      3.32 o 
  -3  10   8       40.02       30.31      7.58 o 
  -2  10   8      105.40      103.85     13.59 o 
  -1  10   8       71.43       48.75      8.99 o 
   0  10   8     1097.74     1115.96     29.32 o 
   1  10   8       48.53       43.48      3.09 o 
   2  10   8     1827.36     1792.59     66.33 o 
   3  10   8       92.50       88.48     12.84 o 
   4  10   8        0.10       -0.54      5.22 o 
   5  10   8        1.08        7.09      5.75 o 
   6  10   8      112.28       92.67     14.40 o 
   7  10   8       21.51       24.84      2.70 o 
   8  10   8      221.52      192.34     26.69 o 
   9  10   8       61.12       56.92     12.74 o 
  10  10   8       11.28        8.79      3.25 o 
  11  10   8       11.64       16.64      3.89 o 
  12  10   8        1.51        5.14      3.52 o 
  -7  11   8       24.45       33.97      9.45 o 
  -6  11   8        4.26        2.26      3.77 o 
  -5  11   8        3.34        3.28      4.24 o 
  -4  11   8       33.22       26.72      7.32 o 
  -3  11   8        5.57        5.88      4.78 o 
  -2  11   8       18.56       11.25      2.83 o 
  -1  11   8       54.40       56.75      6.27 o 
   0  11   8       31.29       30.09      4.39 o 
   1  11   8      126.87      105.67      6.68 o 
   2  11   8        7.44        4.35      4.44 o 
   3  11   8      132.41      150.67     17.95 o 
   4  11   8      109.38      121.37     16.31 o 
   5  11   8      132.99      140.66     18.26 o 
   6  11   8       21.99       16.68      6.72 o 
   7  11   8        1.69       -5.11      5.11 o 
   8  11   8        3.70        2.23      5.00 o 
   9  11   8        0.25       -0.41      4.68 o 
  10  11   8       40.53       36.53     10.50 o 
  11  11   8       15.08       12.25      4.81 o 
  12  11   8        1.14        0.24      3.77 o 
  -6  12   8        5.94        2.88      2.67 o 
  -5  12   8       43.07       36.95      6.62 o 
  -4  12   8        0.00       -2.13      2.37 o 
  -3  12   8        9.90        8.71      2.99 o 
  -2  12   8        0.46        0.34      1.93 o 
  -1  12   8       19.27       13.02      6.07 o 
   0  12   8      135.78      125.81      9.23 o 
   1  12   8       94.29       82.15      6.74 o 
   2  12   8        9.33       17.09      7.38 o 
   3  12   8        1.66       -4.97      4.97 o 
   4  12   8       70.77       92.16     15.43 o 
   5  12   8      107.94       92.70     15.71 o 
   6  12   8        0.51        0.19      3.22 o 
   7  12   8       29.26       34.36     10.25 o 
   8  12   8        4.18       15.71      7.46 o 
   9  12   8       41.01       57.67     14.20 o 
  10  12   8        4.65        8.00      7.79 o 
  11  12   8        5.46        5.37      2.97 o 
  12  12   8       18.03       14.43      6.39 o 
  -5  13   8       54.57       46.24      7.77 o 
  -4  13   8       40.13       47.93      7.34 o 
  -3  13   8        1.07        1.58      2.85 o 
  -2  13   8        0.68        1.36      4.52 o 
  -1  13   8        8.76       14.34      3.55 o 
   0  13   8        4.04        5.28      2.31 o 
   1  13   8        7.79        4.18      3.00 o 
   2  13   8       77.16       89.36     15.19 o 
   3  13   8        0.25        0.91      4.45 o 
   4  13   8       18.35        6.20      5.75 o 
   5  13   8        4.87        4.90      2.97 o 
   6  13   8       11.44        6.47      6.99 o 
   7  13   8       29.84       39.56     12.00 o 
   8  13   8       46.41       54.39     14.62 o 
   9  13   8       15.63        8.80      6.52 o 
  10  13   8       24.35       39.18     13.04 o 
  11  13   8        3.75        6.36      6.05 o 
  -4  14   8        2.38        2.99      3.71 o 
  -3  14   8        2.41        4.55      3.53 o 
  -2  14   8      175.62      188.91     23.05 o 
  -1  14   8        0.02       -3.95      4.47 o 
   0  14   8       38.85       44.79     11.14 o 
   1  14   8      122.01      118.71     18.29 o 
   2  14   8        1.89        7.64      5.90 o 
   3  14   8       21.44       40.67     11.76 o 
   4  14   8      124.69      146.80     21.20 o 
   5  14   8       17.59       19.64      7.70 o 
   6  14   8       56.35       48.13     13.34 o 
   7  14   8       10.03        7.46      4.83 o 
   8  14   8        0.51        6.38      4.85 o 
   9  14   8        2.72        6.48      6.28 o 
  10  14   8        1.46        1.17      8.02 o 
  -3  15   8        0.13        2.98      5.26 o 
  -2  15   8        3.39       -0.33      4.51 o 
  -1  15   8       26.74       24.58      9.34 o 
   0  15   8        0.19        3.04      5.48 o 
   1  15   8       33.76       21.49      8.27 o 
   2  15   8       17.09        6.21      4.44 o 
   3  15   8       84.69       78.03     15.89 o 
   4  15   8       11.02       12.09      6.78 o 
   5  15   8       23.61       36.69     11.55 o 
   6  15   8        3.02        6.92      7.12 o 
   7  15   8        2.81        7.30      5.68 o 
   8  15   8        0.29        0.54      5.79 o 
   9  15   8        4.51        5.52      7.30 o 
  -2  16   8        5.75        9.11      6.51 o 
  -1  16   8        6.49        1.45      4.78 o 
   0  16   8       44.02       51.60     13.09 o 
   1  16   8       17.43       13.85      7.05 o 
   2  16   8        0.42        4.52      4.34 o 
   3  16   8       16.69       25.47      8.83 o 
   4  16   8       25.30       35.44     11.99 o 
   5  16   8        2.49       -9.95      9.95 o 
   6  16   8        7.87       18.90      8.59 o 
   7  16   8        8.54       30.25     12.76 o 
   2  17   8        4.80        7.13      8.26 o 
   3  17   8        1.47       -3.05      5.32 o 
   4  17   8        0.01        1.52      3.92 o 
  -5 -14   9        1.00       -1.59      4.45 o 
  -4 -14   9        4.36       11.64      6.00 o 
  -3 -14   9       32.55       35.61      8.15 o 
  -2 -14   9       19.86       29.89      7.07 o 
  -1 -14   9        2.79        0.51      8.11 o 
   0 -14   9        5.67       -9.06      9.06 o 
   1 -14   9        6.62       18.07     10.33 o 
   2 -14   9        8.15       16.94     14.75 o 
  -6 -13   9        2.39       -3.70      3.70 o 
  -5 -13   9        0.47        4.52      4.31 o 
  -4 -13   9       13.06       28.26      7.50 o 
  -3 -13   9        9.74        3.93      3.47 o 
  -2 -13   9        3.26       -6.43     12.91 o 
  -1 -13   9       15.46       14.95      4.26 o 
   0 -13   9       78.69       73.37     10.84 o 
   1 -13   9        2.51       -3.36      7.19 o 
   2 -13   9       11.43       42.87     15.83 o 
   3 -13   9        0.00        4.69      7.04 o 
   4 -13   9        3.46       -5.90      9.70 o 
  -7 -12   9        1.40        6.41      4.90 o 
  -6 -12   9        7.60        4.20      6.89 o 
  -5 -12   9        4.66        7.37      5.79 o 
  -4 -12   9        8.28        6.62      3.15 o 
  -3 -12   9        3.82        3.40      3.15 o 
  -2 -12   9       65.33       64.47      9.91 o 
  -1 -12   9        4.58       -3.70      3.70 o 
   0 -12   9       43.45       33.97      9.27 o 
   1 -12   9        1.03        7.92      4.28 o 
   2 -12   9       25.15       39.80     15.42 o 
   3 -12   9        1.64       -6.89      8.69 o 
   4 -12   9        9.25       14.12      7.95 o 
   5 -12   9       12.10       12.66     10.89 o 
  -8 -11   9        0.02       -5.40      5.40 o 
  -7 -11   9        0.66       -6.22      6.22 o 
  -6 -11   9        1.33        9.46      4.08 o 
  -5 -11   9        2.57        3.25      2.23 o 
  -4 -11   9        3.32        5.46      5.67 o 
  -3 -11   9        0.09        0.72      3.10 o 
  -2 -11   9        1.23        7.90      4.08 o 
  -1 -11   9        0.90       -2.89      4.79 o 
   0 -11   9      102.58      101.80     12.27 o 
   1 -11   9      130.93      155.30     18.48 o 
   2 -11   9        0.84       -2.56      3.35 o 
   3 -11   9        1.61       -0.56      7.40 o 
   4 -11   9        0.00       -9.71      9.71 o 
   5 -11   9        5.77        4.75      7.17 o 
   6 -11   9        4.02        7.36      8.13 o 
  -8 -10   9        4.62        6.04      4.51 o 
  -7 -10   9       16.73       22.17      7.13 o 
  -6 -10   9       51.05       42.35      8.48 o 
  -5 -10   9        0.13       -2.19      2.90 o 
  -4 -10   9        7.69       13.04      7.28 o 
  -3 -10   9        0.01       -2.58      4.18 o 
  -2 -10   9        8.92        3.32      7.64 o 
  -1 -10   9        8.14        6.83      3.60 o 
   0 -10   9        1.06        3.20      9.24 o 
   1 -10   9      410.10      437.01     39.23 o 
   2 -10   9       13.17        5.17      5.96 o 
   3 -10   9        0.29       -0.59      6.59 o 
   4 -10   9        6.02       22.46     10.61 o 
   5 -10   9        2.20        4.04      5.56 o 
   6 -10   9        5.47       -6.58      6.58 o 
   7 -10   9        0.08       -4.63      6.64 o 
  -9  -9   9        0.09        2.84      3.16 o 
  -8  -9   9      104.43      145.02     18.11 o 
  -7  -9   9       13.40       20.71      7.31 o 
  -6  -9   9       10.05       13.07      4.42 o 
  -5  -9   9       23.02       25.30      5.19 o 
  -4  -9   9       10.19        7.21      4.71 o 
  -3  -9   9       62.02       73.76      9.75 o 
  -2  -9   9      104.98       89.55     10.55 o 
  -1  -9   9        3.00       11.45      4.07 o 
   0  -9   9        8.05       13.75      5.28 o 
   1  -9   9       27.53       39.52     12.77 o 
   2  -9   9      158.30      158.26     13.08 o 
   3  -9   9       65.82       62.30      7.81 o 
   4  -9   9       45.08       61.09     15.02 o 
   5  -9   9      246.20      243.46     28.35 o 
   6  -9   9        5.62        6.65      7.72 o 
   7  -9   9       21.51       23.95     10.16 o 
   8  -9   9        0.32        0.40      4.74 o 
  -9  -8   9        4.87        4.12      3.56 o 
  -8  -8   9       12.02       12.24      5.42 o 
  -7  -8   9        6.74       12.19      4.88 o 
  -6  -8   9        0.74        1.90      2.40 o 
  -5  -8   9       81.24       86.55      9.18 o 
  -4  -8   9        3.47        5.21      3.50 o 
  -3  -8   9       79.01       88.65     14.65 o 
  -2  -8   9      101.10       83.62      9.95 o 
  -1  -8   9       39.87       45.00      7.76 o 
   0  -8   9      101.78      107.13     10.97 o 
   1  -8   9       20.41       17.94      4.42 o 
   2  -8   9       35.73       31.89      5.59 o 
   3  -8   9       49.75       36.09      5.48 o 
   4  -8   9       36.28       35.79      5.31 o 
   5  -8   9       11.43       26.63     11.16 o 
   6  -8   9       32.90       26.22     10.03 o 
   7  -8   9       22.52       27.76      9.16 o 
   8  -8   9       24.04       29.88     11.28 o 
 -10  -7   9        3.33       -3.82      4.15 o 
  -9  -7   9       11.80       23.57      7.87 o 
  -8  -7   9        2.52        0.69      4.47 o 
  -7  -7   9        4.94        3.39      2.78 o 
  -6  -7   9       62.11       49.56      9.26 o 
  -5  -7   9      137.13      131.93      9.01 o 
  -4  -7   9       18.71       18.42      5.37 o 
  -3  -7   9      156.22      159.30     19.09 o 
  -2  -7   9       35.60       26.44      8.14 o 
  -1  -7   9       64.49       64.96      8.49 o 
   0  -7   9        1.08        3.82      1.71 o 
   1  -7   9      210.15      218.14     14.44 o 
   2  -7   9        4.14        2.71      1.17 o 
   3  -7   9      228.39      221.05     12.94 o 
   4  -7   9       11.61       13.52      2.31 o 
   5  -7   9       18.22       17.84      3.16 o 
   6  -7   9        6.70        3.69      4.28 o 
   7  -7   9       21.48       17.21      7.70 o 
   8  -7   9      109.97      123.59     20.71 o 
   9  -7   9       36.94       70.45     16.55 o 
 -10  -6   9        0.39        1.45      2.65 o 
  -9  -6   9       14.30       15.57      5.53 o 
  -8  -6   9       24.41       18.47      5.95 o 
  -7  -6   9       21.72       17.99      5.20 o 
  -6  -6   9       18.13       19.06      6.07 o 
  -5  -6   9       23.01       18.08      2.65 o 
  -4  -6   9      653.78      634.32     18.71 o 
  -3  -6   9      533.44      509.60     20.80 o 
  -2  -6   9      606.85      624.91     38.09 o 
  -1  -6   9      115.84      124.83     11.89 o 
   0  -6   9      135.40      140.57     11.45 o 
   1  -6   9      108.71      107.79      8.74 o 
   2  -6   9        4.01        2.94      1.03 o 
   3  -6   9       39.39       32.69      4.79 o 
   4  -6   9      212.96      194.87      7.82 o 
   5  -6   9      113.14      134.59     13.55 o 
   6  -6   9       88.91      126.36     18.66 o 
   7  -6   9       32.91       47.06     12.35 o 
   8  -6   9        6.15       10.44      8.07 o 
   9  -6   9        3.34       10.16      7.76 o 
  10  -6   9       15.79       33.04     13.95 o 
 -10  -5   9        4.04        2.45      3.69 o 
  -9  -5   9        0.31       -5.51      5.51 o 
  -8  -5   9        0.25        2.75      3.10 o 
  -7  -5   9       16.25       15.90      5.64 o 
  -6  -5   9       99.29      105.96     12.73 o 
  -5  -5   9        2.06       -2.85      2.85 o 
  -4  -5   9      140.11      149.84      7.79 o 
  -3  -5   9       93.02       95.95      6.54 o 
  -2  -5   9      170.05      175.52      8.97 o 
  -1  -5   9      127.45      116.20     15.95 o 
   0  -5   9        0.94        2.00      2.20 o 
   1  -5   9        0.11        0.35      1.12 o 
   2  -5   9       13.87       17.28      2.33 o 
   3  -5   9       21.08       28.88      2.80 o 
   4  -5   9      101.16       82.62      6.61 o 
   5  -5   9        0.00       -0.57      1.57 o 
   6  -5   9      158.66      146.63      8.82 o 
   7  -5   9        7.07       17.54      7.81 o 
   8  -5   9      129.70      162.88     21.75 o 
   9  -5   9      145.05      167.76     22.77 o 
  10  -5   9        0.01        7.95      5.92 o 
 -10  -4   9        1.71        1.72      3.12 o 
  -9  -4   9        5.72        0.45      2.90 o 
  -8  -4   9        8.51        0.84      2.62 o 
  -7  -4   9      130.44      152.23     15.99 o 
  -6  -4   9      131.60      119.20     13.29 o 
  -5  -4   9      255.38      253.17     14.54 o 
  -4  -4   9      324.42      338.61     16.10 o 
  -3  -4   9        3.23        3.61      1.44 o 
  -2  -4   9       33.72       39.64      3.43 o 
  -1  -4   9      168.52      167.08      7.48 o 
   0  -4   9      191.56      239.27     13.49 o 
   1  -4   9       41.86       35.38      3.78 o 
   2  -4   9      578.79      571.92     53.32 o 
   3  -4   9       25.76       27.79     11.12 o 
   4  -4   9        0.01        0.20      1.97 o 
   5  -4   9       14.55       16.48      2.60 o 
   6  -4   9        4.93        4.68      1.61 o 
   7  -4   9      141.12      130.68      8.41 o 
   8  -4   9       12.32       20.76      8.00 o 
   9  -4   9       51.19       61.85     13.67 o 
  10  -4   9       51.94       74.31     16.16 o 
  11  -4   9        1.11       10.78      8.79 o 
 -10  -3   9        3.29        1.69      3.26 o 
  -9  -3   9       18.58       17.40      6.74 o 
  -8  -3   9       12.86        6.38      4.26 o 
  -7  -3   9       23.77       13.77      4.63 o 
  -6  -3   9      521.99      483.98     27.83 o 
  -5  -3   9      228.77      243.88     18.00 o 
  -4  -3   9       22.54       20.38      3.99 o 
  -3  -3   9      156.18      250.87     23.79 o 
  -2  -3   9      519.91      514.59     30.20 o 
  -1  -3   9      413.42      452.71     11.89 o 
   0  -3   9      111.86      129.00      5.75 o 
   1  -3   9      141.95      157.24      8.03 o 
   2  -3   9        0.00        0.27      1.88 o 
   3  -3   9        0.26        1.71      0.92 o 
   4  -3   9       15.05        9.54      1.94 o 
   5  -3   9      177.28      174.03      8.60 o 
   6  -3   9       86.03      141.73     17.67 o 
   7  -3   9       37.10       42.47      6.52 o 
   8  -3   9        1.97       -2.68      4.17 o 
   9  -3   9       15.29       22.06      8.18 o 
  10  -3   9        3.04        0.12      5.74 o 
  11  -3   9       23.11       30.74     11.13 o 
 -11  -2   9       18.05       21.77      7.13 o 
 -10  -2   9       12.07       11.10      5.34 o 
  -9  -2   9        0.03       12.41      6.48 o 
  -8  -2   9       41.72       37.76      8.23 o 
  -7  -2   9      127.11      117.66     13.58 o 
  -6  -2   9      292.41      269.32     19.85 o 
  -5  -2   9       36.04       33.84      6.30 o 
  -4  -2   9      834.31      909.94     27.73 o 
  -3  -2   9       84.06      106.18      6.79 o 
  -2  -2   9       83.07      136.09      8.45 o 
  -1  -2   9      781.04      846.64     16.96 o 
   0  -2   9        5.90        6.02      1.71 o 
   1  -2   9        5.35        7.08      1.42 o 
   2  -2   9      317.67      277.72     13.09 o 
   3  -2   9      944.32      878.34     29.94 o 
   4  -2   9      156.24      120.19     10.59 o 
   5  -2   9      496.13      520.88     21.36 o 
   6  -2   9      540.50      530.25     20.56 o 
   7  -2   9       17.17       16.78      2.11 o 
   8  -2   9        5.12        2.05      0.91 o 
   9  -2   9       38.50       44.64      5.44 o 
  10  -2   9       55.11       69.06     14.65 o 
  11  -2   9        0.07        1.82      4.36 o 
 -11  -1   9        5.20       18.00      7.04 o 
 -10  -1   9       78.21       99.71     14.83 o 
  -9  -1   9       20.95       22.75      8.09 o 
  -8  -1   9       26.71       34.64      8.05 o 
  -7  -1   9        0.24       -0.56      2.54 o 
  -6  -1   9       28.86       17.08      5.19 o 
  -5  -1   9      209.28      206.73     15.96 o 
  -4  -1   9      169.18      160.72     13.11 o 
  -3  -1   9       19.67       22.72      2.83 o 
  -2  -1   9      997.98     1082.87     23.00 o 
  -1  -1   9      544.33      646.68     18.87 o 
   0  -1   9       54.76       55.57      3.82 o 
   1  -1   9      200.17      191.46      6.92 o 
   2  -1   9     1428.82     1532.34     22.67 o 
   3  -1   9       12.01       21.87      4.63 o 
   4  -1   9      201.32      204.46     13.46 o 
   5  -1   9      501.37      563.60     30.93 o 
   6  -1   9      166.87      158.34      7.29 o 
   7  -1   9      258.37      253.65     10.96 o 
   8  -1   9        5.83        4.32      1.83 o 
   9  -1   9       69.92       71.92      6.57 o 
  10  -1   9       92.69       93.35     15.83 o 
  11  -1   9       13.17        9.12      6.39 o 
  12  -1   9       12.41        9.13      6.68 o 
 -10   0   9        5.65       14.16      6.81 o 
  -9   0   9        4.11       11.09      5.67 o 
  -8   0   9        5.05        8.52      4.42 o 
  -7   0   9      453.02      450.01     27.60 o 
  -6   0   9       23.76       26.87      6.12 o 
  -5   0   9      630.17      627.80     29.77 o 
  -4   0   9       27.54       25.03      2.49 o 
  -3   0   9       11.94       26.97      4.19 o 
  -2   0   9      224.29      243.61      7.42 o 
  -1   0   9     4303.41     4556.42     63.86 o 
   0   0   9      163.54      159.39      5.29 o 
   1   0   9      134.71      108.67      3.75 o 
   2   0   9       24.32       24.01      4.57 o 
   3   0   9      924.90     1022.81     33.41 o 
   4   0   9      889.42      930.21     30.05 o 
   5   0   9      268.80      236.19     25.37 o 
   6   0   9      194.00      215.54     16.18 o 
   7   0   9      104.52      101.74      4.63 o 
   8   0   9       94.18      100.05      8.47 o 
   9   0   9        6.60        5.31      3.11 o 
  10   0   9        5.41        3.34      1.69 o 
  11   0   9        1.03       -1.03      4.35 o 
  12   0   9      171.07      175.28     23.67 o 
 -10   1   9        0.20        9.69      5.30 o 
  -9   1   9      143.38      168.25     18.58 o 
  -8   1   9       16.69       25.18      6.66 o 
  -7   1   9       15.58       19.94      6.24 o 
  -6   1   9        0.04        3.91      3.28 o 
  -5   1   9       10.24       16.11      4.77 o 
  -4   1   9      180.59      168.02     13.50 o 
  -3   1   9      326.53      285.93     11.78 o 
  -2   1   9      765.49      747.82     16.97 o 
  -1   1   9     3457.42     3753.77     99.49 o 
   0   1   9      141.55      172.30      5.98 o 
   1   1   9      293.57      292.07      6.57 o 
   2   1   9     1008.12     1139.98     47.92 o 
   3   1   9      489.16      569.73     17.13 o 
   4   1   9     4038.61     4042.98    124.94 o 
   5   1   9      374.74      361.77     11.60 o 
   6   1   9      367.67      373.63      8.91 o 
   7   1   9      348.22      320.84     14.23 o 
   8   1   9       51.32       50.25      3.76 o 
   9   1   9       96.34      103.45      7.71 o 
  10   1   9       94.11      103.64      8.28 o 
  11   1   9        0.07        5.78      4.86 o 
  12   1   9        0.94       -2.05      6.66 o 
 -10   2   9        2.71       -1.19      3.68 o 
  -9   2   9       12.24       12.46      5.14 o 
  -8   2   9        4.54        3.85      2.30 o 
  -7   2   9       41.40       40.00      8.05 o 
  -6   2   9      319.68      308.52     21.53 o 
  -5   2   9      156.13      155.37     14.04 o 
  -4   2   9      354.04      354.06     20.48 o 
  -3   2   9      312.51      282.56     10.42 o 
  -2   2   9       28.71       24.14      4.77 o 
  -1   2   9       54.50       74.88      3.91 o 
   0   2   9     1925.05     1923.61     48.80 o 
   1   2   9     3809.12     4192.74     50.69 o 
   2   2   9     5068.09     5370.66     89.11 o 
   3   2   9      540.96      522.06      9.57 o 
   4   2   9     1017.87      932.50     25.07 o 
   5   2   9      304.47      282.73      6.49 o 
   6   2   9      123.80      116.55      4.71 o 
   7   2   9       63.20       55.58      4.29 o 
   8   2   9       28.04       40.01      3.53 o 
   9   2   9      172.44      165.84      9.82 o 
  10   2   9       87.84       78.38      7.17 o 
  11   2   9       80.11       78.67     14.48 o 
  12   2   9        0.26       -8.80      8.80 o 
  13   2   9        1.30       -9.78      9.78 o 
 -10   3   9        1.53        2.32      2.93 o 
  -9   3   9       12.28       11.27      4.94 o 
  -8   3   9        0.66        2.30      3.48 o 
  -7   3   9       88.40       97.13     12.89 o 
  -6   3   9      921.33      931.11     41.40 o 
  -5   3   9      714.11      793.65     35.68 o 
  -4   3   9      715.94      721.23     31.98 o 
  -3   3   9       78.90      125.95     22.36 o 
  -2   3   9        3.16        7.74      2.59 o 
  -1   3   9      423.31      465.85     12.26 o 
   0   3   9     1004.82      947.89     21.61 o 
   1   3   9     3861.63     4062.54     49.44 o 
   2   3   9      512.61      560.88     14.51 o 
   3   3   9      504.73      487.57      9.79 o 
   4   3   9      670.63      707.26     14.97 o 
   5   3   9      868.22      912.41     18.51 o 
   6   3   9     1126.65     1120.14     17.51 o 
   7   3   9       28.43       29.87      2.67 o 
   8   3   9      422.62      411.03     25.65 o 
   9   3   9      180.08      198.26      9.03 o 
  10   3   9        1.40       -0.20      3.39 o 
  11   3   9        9.07        8.79      2.94 o 
  12   3   9       29.92       20.11      7.61 o 
  13   3   9       37.97       30.25      9.58 o 
 -10   4   9       16.34       15.69      6.06 o 
  -9   4   9        1.93        4.55      3.19 o 
  -8   4   9        0.00       -0.70      3.85 o 
  -7   4   9       46.53       39.11      8.36 o 
  -6   4   9        1.73        1.88      2.68 o 
  -5   4   9       91.62       93.69     11.63 o 
  -4   4   9      146.80      140.92     13.34 o 
  -3   4   9      939.19      927.09     27.36 o 
  -2   4   9       24.34       17.44      2.88 o 
  -1   4   9       61.53       67.00      4.45 o 
   0   4   9       56.64       67.88      3.62 o 
   1   4   9      515.26      572.05     11.73 o 
   2   4   9      145.69      152.42      6.25 o 
   3   4   9       26.59       21.27      2.08 o 
   4   4   9       17.90       16.43      2.16 o 
   5   4   9      167.67      179.17      8.07 o 
   6   4   9      129.36      135.32      6.31 o 
   7   4   9      361.82      370.52     13.35 o 
   8   4   9      197.03      196.57     12.62 o 
   9   4   9       31.00       28.59      4.61 o 
  10   4   9       32.52       28.97     10.64 o 
  11   4   9      121.87      135.31     10.31 o 
  12   4   9      100.84      103.06     16.93 o 
  13   4   9        0.01       -7.65      7.65 o 
  -9   5   9       21.11       20.36      6.97 o 
  -8   5   9       15.02       22.46      6.93 o 
  -7   5   9       73.00       76.18     12.32 o 
  -6   5   9       66.47       67.46     11.03 o 
  -5   5   9       73.96       81.79     11.19 o 
  -4   5   9      194.18      199.24     16.36 o 
  -3   5   9      136.28      128.10      9.22 o 
  -2   5   9     1032.04     1051.23     39.33 o 
  -1   5   9       36.12       21.07      2.61 o 
   0   5   9      242.27      288.67      9.50 o 
   1   5   9      161.23      169.33      6.87 o 
   2   5   9        0.63        2.51      0.72 o 
   3   5   9       63.81       50.11      2.77 o 
   4   5   9        5.33        3.07      0.82 o 
   5   5   9       89.30       98.42      5.47 o 
   6   5   9       73.41       90.74      5.62 o 
   7   5   9      433.22      441.21     13.70 o 
   8   5   9        5.23        2.53      1.28 o 
   9   5   9       52.44       51.07      5.07 o 
  10   5   9        1.54        2.53      3.86 o 
  11   5   9        3.77        0.63      2.71 o 
  12   5   9        0.02       -6.64      6.64 o 
  13   5   9       15.67        5.40      3.49 o 
  -9   6   9        2.92        4.04      3.88 o 
  -8   6   9       16.47       40.31      9.99 o 
  -7   6   9       34.48       44.37      9.58 o 
  -6   6   9      183.25      173.04     17.81 o 
  -5   6   9      208.12      195.86     17.85 o 
  -4   6   9        6.42        8.12      3.20 o 
  -3   6   9        1.21       18.39      6.17 o 
  -2   6   9      247.85      304.30     19.66 o 
  -1   6   9        6.54        6.29      1.55 o 
   0   6   9       19.47        8.69      1.54 o 
   1   6   9      879.95      888.86     33.70 o 
   2   6   9      322.71      315.81     13.74 o 
   3   6   9       23.54       16.85      1.99 o 
   4   6   9      348.13      297.94      9.62 o 
   5   6   9       94.47      102.08      5.54 o 
   6   6   9       74.47       75.22      5.11 o 
   7   6   9      560.88      527.71     14.64 o 
   8   6   9      346.84      369.69     12.23 o 
   9   6   9       99.61       96.55      6.34 o 
  10   6   9       41.32       28.68      4.02 o 
  11   6   9        0.22       -2.68      2.68 o 
  12   6   9        5.03        1.09      8.88 o 
  13   6   9        5.57        2.88      4.80 o 
  -9   7   9        5.78        4.63      3.79 o 
  -8   7   9       50.60       67.89     12.51 o 
  -7   7   9        1.88        1.35      3.61 o 
  -6   7   9       20.21       12.42      5.62 o 
  -5   7   9        6.40       18.98      6.51 o 
  -4   7   9     1367.28     1305.95     52.64 o 
  -3   7   9      254.25      257.91     19.89 o 
  -2   7   9      130.27       83.32     41.17 o 
  -1   7   9       54.17       61.96      6.00 o 
   0   7   9        0.87        0.38      2.48 o 
   1   7   9      834.02      854.33     18.46 o 
   2   7   9       99.57       97.15      7.23 o 
   3   7   9      181.01      189.59     10.51 o 
   4   7   9     2109.67     2080.71     88.14 o 
   5   7   9      165.91      144.61      6.46 o 
   6   7   9      397.33      420.12     27.54 o 
   7   7   9       73.60       78.24      6.85 o 
   8   7   9       24.29       17.81      3.28 o 
   9   7   9       65.81       69.81      5.50 o 
  10   7   9       13.47        9.80      2.64 o 
  11   7   9      168.43      180.49     11.07 o 
  12   7   9       71.51       58.45      7.30 o 
  -8   8   9       10.36       24.37      8.42 o 
  -7   8   9       15.30       16.32      6.16 o 
  -6   8   9        2.58        2.24      3.60 o 
  -5   8   9      235.03      209.36     20.32 o 
  -4   8   9      642.87      652.63     36.16 o 
  -3   8   9      560.85      487.21     29.51 o 
  -2   8   9        3.52       -1.95      1.95 o 
  -1   8   9        0.44       -1.20      1.20 o 
   0   8   9       45.84       48.15      4.85 o 
   1   8   9      193.25      195.47      9.21 o 
   2   8   9      220.94      206.90     17.03 o 
   3   8   9      285.83      251.30     12.91 o 
   4   8   9      103.13      110.70     13.12 o 
   5   8   9        5.02       -2.25      4.46 o 
   6   8   9      183.41      169.65      8.15 o 
   7   8   9        2.06        1.85      1.10 o 
   8   8   9      245.41      237.16     11.86 o 
   9   8   9       31.94       23.76      3.38 o 
  10   8   9       56.99       68.02      5.91 o 
  11   8   9       24.16       17.25      3.28 o 
  12   8   9        3.75        0.47      2.36 o 
  -8   9   9        0.23        0.11      3.10 o 
  -7   9   9        0.03        1.69      4.01 o 
  -6   9   9        5.65        3.88      4.61 o 
  -5   9   9        0.34        1.02      3.36 o 
  -4   9   9       24.35       21.53      6.57 o 
  -3   9   9       76.22       75.03      8.22 o 
  -2   9   9      148.39      136.44     10.47 o 
  -1   9   9       53.66       41.79      7.98 o 
   0   9   9      169.31      195.09     19.96 o 
   1   9   9      848.12      827.94     16.97 o 
   2   9   9      159.19      144.17     15.29 o 
   3   9   9      439.19      441.02     27.81 o 
   4   9   9      274.04      259.14     21.98 o 
   5   9   9      193.64      194.23     19.11 o 
   6   9   9        1.69        8.41      5.86 o 
   7   9   9        0.51        0.01      1.13 o 
   8   9   9      136.92      141.99     13.00 o 
   9   9   9      440.66      436.77     19.45 o 
  10   9   9       36.63       31.96      6.48 o 
  11   9   9       14.07       13.80      4.66 o 
  12   9   9        0.21        1.98      5.03 o 
  -7  10   9       96.70      115.15     12.15 o 
  -6  10   9        4.33        7.33      3.50 o 
  -5  10   9        4.97       -1.97      1.97 o 
  -4  10   9       29.19       21.42      6.25 o 
  -3  10   9        1.78        0.30      2.79 o 
  -2  10   9      479.47      494.45     31.15 o 
  -1  10   9       34.51       33.98      7.88 o 
   0  10   9        2.68        1.79      2.83 o 
   1  10   9      407.11      395.34     10.30 o 
   2  10   9     1182.24     1174.30     50.93 o 
   3  10   9      476.65      470.81     30.59 o 
   4  10   9      184.64      185.09     19.54 o 
   5  10   9      239.70      220.88     22.27 o 
   6  10   9       17.08       29.86      8.54 o 
   7  10   9      150.19      137.80     18.42 o 
   8  10   9       93.17       89.11     15.65 o 
   9  10   9       33.23       30.45      9.59 o 
  10  10   9       18.31       22.89      4.50 o 
  11  10   9       25.41       28.40      5.16 o 
  12  10   9       11.76       17.37      6.23 o 
  -7  11   9        2.73        1.85      4.43 o 
  -6  11   9       27.82       36.35      9.56 o 
  -5  11   9       58.34       63.29     12.18 o 
  -4  11   9       27.11       45.83     10.42 o 
  -3  11   9       27.87       27.60      8.04 o 
  -2  11   9       15.09       19.65      7.14 o 
  -1  11   9        0.12        0.00      1.74 o 
   0  11   9        8.66        7.52      1.96 o 
   1  11   9        0.87        2.61      1.95 o 
   2  11   9       39.39       44.35      9.93 o 
   3  11   9      109.11       91.98     13.89 o 
   4  11   9       49.13       56.27     11.02 o 
   5  11   9        8.93        3.26      4.05 o 
   6  11   9      168.95      181.84     21.49 o 
   7  11   9       33.72       29.36      9.20 o 
   8  11   9       35.43       47.78     11.41 o 
   9  11   9       49.30       36.36     10.77 o 
  10  11   9        1.82       -6.94      7.53 o 
  11  11   9        0.46       -2.00      2.78 o 
  12  11   9        7.85        6.90      4.49 o 
  -6  12   9       11.24       13.54      6.62 o 
  -5  12   9       70.21       71.15     13.16 o 
  -4  12   9        8.39       12.53      4.98 o 
  -3  12   9       28.96       38.15      6.01 o 
  -2  12   9       20.73       15.79      4.07 o 
  -1  12   9       71.98       75.11      7.57 o 
   0  12   9       35.21       47.86      5.63 o 
   1  12   9      496.95      384.03     50.78 o 
   2  12   9        0.14        1.31      3.01 o 
   3  12   9       27.12       67.83     13.03 o 
   4  12   9        1.74       -5.48      5.48 o 
   5  12   9        0.32       -7.53      7.53 o 
   6  12   9       11.11       14.29      7.55 o 
   7  12   9       32.24       15.23      6.55 o 
   8  12   9       17.41       20.63      7.82 o 
   9  12   9       13.95       21.52      8.70 o 
  10  12   9       19.21       21.29      9.10 o 
  11  12   9        0.33        1.20      3.07 o 
  12  12   9        0.55        0.16      3.29 o 
  -5  13   9        1.23        2.44      3.33 o 
  -4  13   9       19.60       24.46      6.02 o 
  -3  13   9        0.81       -3.67      3.67 o 
  -2  13   9        0.72        0.41      2.08 o 
  -1  13   9       12.16       12.23      3.46 o 
   0  13   9      187.58      205.74     22.63 o 
   1  13   9        1.38        6.91      5.30 o 
   2  13   9       23.24       28.95      8.78 o 
   3  13   9        4.56        3.10      3.94 o 
   4  13   9       44.27       46.54     11.64 o 
   5  13   9       14.38       27.98      9.38 o 
   6  13   9      129.45      159.95     22.13 o 
   7  13   9        5.59        6.32      5.47 o 
   8  13   9        9.76        9.55      8.02 o 
   9  13   9        1.97       19.81      9.70 o 
  10  13   9        0.81        2.02      5.76 o 
  11  13   9       51.17       61.10      8.32 o 
  -4  14   9       29.69       34.14      9.83 o 
  -3  14   9        0.67       -0.54      3.40 o 
  -2  14   9        0.20        9.43      7.60 o 
  -1  14   9        6.31        3.04      4.23 o 
   0  14   9        0.58        1.29      3.94 o 
   1  14   9        6.10        5.99      5.28 o 
   2  14   9      196.72      189.84     23.47 o 
   3  14   9       73.68       79.49     15.34 o 
   4  14   9        5.85       -3.05      5.63 o 
   5  14   9        0.42        8.26      7.51 o 
   6  14   9        0.60        7.03      6.77 o 
   7  14   9        0.06       -7.29      8.10 o 
   8  14   9       31.72       46.75     12.99 o 
   9  14   9        8.22       18.62      9.10 o 
  10  14   9      123.30      209.56     29.99 o 
  -3  15   9        2.80       -1.28      3.41 o 
  -2  15   9        3.06        8.73      4.96 o 
  -1  15   9        0.55       -2.57      4.55 o 
   0  15   9        9.06       13.39      7.60 o 
   1  15   9        7.32        3.10      6.26 o 
   2  15   9        6.57       -0.90      4.45 o 
   3  15   9        0.81        1.44      4.30 o 
   4  15   9        5.75        0.57      3.21 o 
   5  15   9       25.07       18.54      8.26 o 
   6  15   9        0.22        4.41      6.21 o 
   7  15   9        4.07        2.78      4.74 o 
   8  15   9       12.75       16.67      9.40 o 
   9  15   9        2.09       18.87      8.99 o 
  -1  16   9       46.19       43.80     12.15 o 
   0  16   9       24.90       39.96     11.61 o 
   1  16   9       51.87       51.73     12.88 o 
   2  16   9        2.53        6.58      4.66 o 
   3  16   9        2.92        9.34      5.75 o 
   4  16   9        0.79        2.53      7.07 o 
   5  16   9       59.87       87.82     17.57 o 
   6  16   9       28.77       50.67     14.36 o 
   7  16   9       28.77       43.74     13.57 o 
   2  17   9       41.54       50.31     13.98 o 
   3  17   9       68.99       98.26     19.45 o 
   4  17   9       23.24       45.97     14.68 o 
  -4 -14  10        0.13        8.39      6.06 o 
  -3 -14  10        1.54        8.12      4.11 o 
  -2 -14  10        1.40        1.15      2.50 o 
  -1 -14  10        4.17       -2.30      4.23 o 
   0 -14  10        0.30       -6.76      8.78 o 
   1 -14  10       18.25       23.52     12.42 o 
  -6 -13  10        2.22        0.11      4.19 o 
  -5 -13  10        0.07       -3.37      6.38 o 
  -4 -13  10        5.49       28.60     10.01 o 
  -3 -13  10       44.00       45.91      8.67 o 
  -2 -13  10       22.68       19.14      5.73 o 
  -1 -13  10        4.09        1.84      3.15 o 
   0 -13  10       12.89       14.22      5.27 o 
   1 -13  10        5.26       -4.11      5.79 o 
   2 -13  10        0.61       20.54     13.25 o 
   3 -13  10        4.25       17.27     11.35 o 
  -7 -12  10        0.65        1.77      3.90 o 
  -6 -12  10        4.10        9.41      4.30 o 
  -5 -12  10        0.19       -3.39      3.39 o 
  -4 -12  10       40.90       40.52     11.94 o 
  -3 -12  10        2.21       -1.75      3.60 o 
  -2 -12  10        1.16        2.23      5.45 o 
  -1 -12  10        0.34       -2.69      7.54 o 
   0 -12  10       52.43       43.55      8.80 o 
   1 -12  10        1.75        8.99      9.94 o 
   2 -12  10       40.00       39.10     16.26 o 
   3 -12  10        0.85        2.14      7.36 o 
   4 -12  10        0.09       30.60     13.77 o 
   5 -12  10       19.99       25.01     12.32 o 
  -7 -11  10        0.41        9.81      6.12 o 
  -6 -11  10        8.87        5.66      9.63 o 
  -5 -11  10        7.77        3.23      8.20 o 
  -4 -11  10        0.28       -2.22      5.04 o 
  -3 -11  10        4.88        6.80      5.94 o 
  -2 -11  10      102.65      121.76     13.62 o 
  -1 -11  10       10.82        9.36      4.33 o 
   0 -11  10       81.19       73.45     10.55 o 
   1 -11  10        0.16        1.05      5.11 o 
   2 -11  10        5.38       32.89     13.49 o 
   3 -11  10       31.54       33.86     11.58 o 
   4 -11  10        1.73       -8.13      8.13 o 
   5 -11  10       18.86       27.60     12.36 o 
   6 -11  10        2.17        5.67      7.32 o 
  -8 -10  10       39.80       42.76     10.66 o 
  -7 -10  10       13.63       10.53      5.49 o 
  -6 -10  10        9.31       11.87      4.12 o 
  -5 -10  10        0.63        1.54      2.32 o 
  -4 -10  10        0.01       -2.00      4.77 o 
  -3 -10  10        0.52        4.22      5.79 o 
  -2 -10  10       58.95       55.88     10.11 o 
  -1 -10  10       17.83       12.03      4.36 o 
   0 -10  10       65.86       62.64      9.52 o 
   1 -10  10      233.85      233.89     17.59 o 
   2 -10  10        8.31        6.65      4.85 o 
   3 -10  10        1.15        6.74      9.13 o 
   4 -10  10       10.66       -0.91      6.96 o 
   5 -10  10       43.94       57.20     16.43 o 
   6 -10  10       53.02       87.92     18.98 o 
   7 -10  10        8.47        1.33      7.52 o 
  -9  -9  10        6.06       10.42      6.12 o 
  -8  -9  10        2.25       14.44      7.72 o 
  -7  -9  10        0.69        3.07      3.57 o 
  -6  -9  10       19.07       20.18      5.29 o 
  -5  -9  10       17.62       14.81      4.26 o 
  -4  -9  10        0.37       -1.32      2.35 o 
  -3  -9  10        6.39        3.89      3.97 o 
  -2  -9  10       13.81       15.95      6.93 o 
  -1  -9  10       15.13        6.85      7.27 o 
   0  -9  10       27.89       18.83      5.03 o 
   1  -9  10      766.14      799.43     35.96 o 
   2  -9  10        5.93        4.41      3.26 o 
   3  -9  10       40.90       49.91      7.20 o 
   4  -9  10        5.59       23.62     11.03 o 
   5  -9  10        9.09        5.13      7.55 o 
   6  -9  10       19.68       27.67     11.16 o 
   7  -9  10        2.64       -5.91      5.91 o 
  -9  -8  10       15.08       31.59      9.54 o 
  -8  -8  10        0.63       -2.95      3.81 o 
  -7  -8  10       41.10       47.10      9.73 o 
  -6  -8  10        0.06        2.20      2.34 o 
  -5  -8  10        5.03        7.73      3.12 o 
  -4  -8  10      150.25      159.18     12.30 o 
  -3  -8  10      102.66      115.19     17.11 o 
  -2  -8  10       41.77       45.49     12.10 o 
  -1  -8  10        0.14        0.84      4.21 o 
   0  -8  10        0.65       -1.64      3.07 o 
   1  -8  10       22.97       18.28      4.68 o 
   2  -8  10      504.13      540.83     43.76 o 
   3  -8  10        2.31        5.44      2.57 o 
   4  -8  10       39.97       37.20      5.26 o 
   5  -8  10      115.26      106.29     18.65 o 
   6  -8  10      169.89      157.46     23.08 o 
   7  -8  10        3.69       -3.83      6.74 o 
   8  -8  10        8.02        1.62      5.07 o 
  -9  -7  10       10.22       11.71      6.17 o 
  -8  -7  10       15.56        9.41      4.66 o 
  -7  -7  10        6.20        4.44      2.69 o 
  -6  -7  10       10.30        7.86      3.25 o 
  -5  -7  10       72.04       68.38      8.21 o 
  -4  -7  10       18.27       10.91      3.10 o 
  -3  -7  10      125.46      122.77     10.41 o 
  -2  -7  10       61.51       55.24     11.82 o 
  -1  -7  10      502.84      535.20     38.49 o 
   0  -7  10      150.14      163.09      9.57 o 
   1  -7  10      187.40      191.41     13.79 o 
   2  -7  10      200.14      186.60     12.92 o 
   3  -7  10      302.86      289.02     15.05 o 
   4  -7  10      227.13      214.00     11.77 o 
   5  -7  10       76.29      108.72     18.77 o 
   6  -7  10       53.53       55.36     13.38 o 
   7  -7  10       99.88       95.31     17.83 o 
   8  -7  10        7.58       16.17      9.60 o 
   9  -7  10        4.98        8.14      8.73 o 
 -10  -6  10        0.90        0.37      3.78 o 
  -9  -6  10        5.82       -0.43      4.41 o 
  -8  -6  10        2.02       -2.26      4.22 o 
  -7  -6  10       15.33       11.71      4.98 o 
  -6  -6  10        1.38        2.57      2.85 o 
  -5  -6  10       20.59       19.36      4.24 o 
  -4  -6  10      639.83      655.45     19.42 o 
  -3  -6  10       12.40       19.84      3.50 o 
  -2  -6  10      344.17      363.77     17.03 o 
  -1  -6  10       24.87       21.06      4.51 o 
   0  -6  10        0.32       -1.51      4.86 o 
   1  -6  10       22.98       23.18      4.42 o 
   2  -6  10        0.06       -0.03      0.89 o 
   3  -6  10      596.53      592.29     19.52 o 
   4  -6  10       37.51       32.60      2.99 o 
   5  -6  10      189.50      165.69     18.02 o 
   6  -6  10        9.65        7.08      4.25 o 
   7  -6  10        0.02       16.40      8.69 o 
   8  -6  10       27.01       41.31     12.61 o 
   9  -6  10       77.14       83.81     18.24 o 
 -10  -5  10        0.26        3.57      4.10 o 
  -9  -5  10        0.87       -6.23      6.23 o 
  -8  -5  10        4.69        3.97      3.21 o 
  -7  -5  10        8.90        9.96      4.69 o 
  -6  -5  10       11.39        6.76      4.02 o 
  -5  -5  10      172.10      159.66     11.97 o 
  -4  -5  10       69.10       63.30      5.08 o 
  -3  -5  10      112.05      113.56      7.41 o 
  -2  -5  10        1.39        2.33      1.93 o 
  -1  -5  10       52.78       47.77      5.18 o 
   0  -5  10      303.00      348.87     30.05 o 
   1  -5  10        4.21        9.02      8.66 o 
   2  -5  10        2.79        7.71      2.00 o 
   3  -5  10        0.05        2.51      2.03 o 
   4  -5  10        3.76        6.16      2.03 o 
   5  -5  10       27.88       26.04      3.43 o 
   6  -5  10        3.31        5.53      1.65 o 
   7  -5  10       46.77       52.94     12.76 o 
   8  -5  10        7.85       10.91      7.09 o 
   9  -5  10       40.88       61.23     14.99 o 
  10  -5  10       77.31       89.35     17.98 o 
 -10  -4  10        4.28       -1.07      3.43 o 
  -9  -4  10        1.38        3.12      2.75 o 
  -8  -4  10        0.69       -1.61      3.44 o 
  -7  -4  10      177.03      159.36     16.55 o 
  -6  -4  10       29.47       27.83      6.76 o 
  -5  -4  10        4.09        2.11      2.95 o 
  -4  -4  10       80.52       74.12      7.48 o 
  -3  -4  10       25.10       27.47      3.24 o 
  -2  -4  10       34.27       26.08      3.61 o 
  -1  -4  10      117.85      113.05      6.95 o 
   0  -4  10      148.06      149.44      8.76 o 
   1  -4  10       32.83       24.71      3.37 o 
   2  -4  10      104.31      101.63      6.52 o 
   3  -4  10       16.56       16.29      2.77 o 
   4  -4  10      164.94      153.31     10.22 o 
   5  -4  10        1.36       -0.59      0.76 o 
   6  -4  10      312.61      297.02     26.38 o 
   7  -4  10        6.58       31.54      9.98 o 
   8  -4  10        2.25       13.34      8.06 o 
   9  -4  10       10.08        4.22      5.89 o 
  10  -4  10        0.42       10.84      7.46 o 
 -10  -3  10        3.28        4.96      4.02 o 
  -9  -3  10       15.60       22.75      7.21 o 
  -8  -3  10        9.19       19.64      6.53 o 
  -7  -3  10       61.29       49.18      9.08 o 
  -6  -3  10      281.88      237.47     19.26 o 
  -5  -3  10      130.48      135.31     13.58 o 
  -4  -3  10      658.89      647.30     23.58 o 
  -3  -3  10      182.25      172.18     10.75 o 
  -2  -3  10       43.46       39.90      3.53 o 
  -1  -3  10       87.83       81.07      5.58 o 
   0  -3  10      188.21      175.70      7.02 o 
   1  -3  10       82.51       73.35      4.11 o 
   2  -3  10      192.49      181.31     10.85 o 
   3  -3  10       45.89       40.95      4.38 o 
   4  -3  10      336.55      314.92     31.31 o 
   5  -3  10      149.62      155.56      6.78 o 
   6  -3  10       22.97       27.21      4.35 o 
   7  -3  10        0.01        0.39      1.18 o 
   8  -3  10        0.40        7.60      6.42 o 
   9  -3  10      134.51      166.11     21.56 o 
  10  -3  10       68.69       85.99     16.76 o 
  11  -3  10       26.03       34.96     10.86 o 
 -10  -2  10        8.18        3.39      2.47 o 
  -9  -2  10       29.46       30.61      8.22 o 
  -8  -2  10       25.42       27.99      7.47 o 
  -7  -2  10        0.74        1.82      2.70 o 
  -6  -2  10      202.34      214.63     18.12 o 
  -5  -2  10       50.05       48.57      8.01 o 
  -4  -2  10       33.36       48.14      5.95 o 
  -3  -2  10       56.89       53.49      5.63 o 
  -2  -2  10      314.01      343.32     12.35 o 
  -1  -2  10      773.79      788.06     24.32 o 
   0  -2  10      296.37      248.00      8.19 o 
   1  -2  10        7.82        4.84      2.16 o 
   2  -2  10        0.02        0.26      0.52 o 
   3  -2  10      129.92      119.23      7.28 o 
   4  -2  10      225.04      236.06     21.09 o 
   5  -2  10      107.15      107.58      4.40 o 
   6  -2  10        7.33        9.92      4.60 o 
   7  -2  10       88.92       82.01     13.56 o 
   8  -2  10      242.25      260.24     25.21 o 
   9  -2  10        5.73        9.08      6.53 o 
  10  -2  10       42.75       41.79     11.27 o 
  11  -2  10        0.04        4.71      5.70 o 
 -10  -1  10       17.88       37.92      9.86 o 
  -9  -1  10       28.18       35.25      9.03 o 
  -8  -1  10        4.93        2.30      3.37 o 
  -7  -1  10        9.66       17.98      6.29 o 
  -6  -1  10      103.06      101.01     11.89 o 
  -5  -1  10      178.30      197.31     16.06 o 
  -4  -1  10        0.85       -2.16      3.03 o 
  -3  -1  10       71.35       88.97      5.65 o 
  -2  -1  10        9.43        8.51      1.95 o 
  -1  -1  10     5028.30     5462.70     95.08 o 
   0  -1  10        6.55        1.41      4.26 o 
   1  -1  10       41.81       38.82      3.14 o 
   2  -1  10       10.72       11.64      1.72 o 
   3  -1  10       89.21       93.89      9.40 o 
   4  -1  10      223.22      262.50     14.25 o 
   5  -1  10      175.93      203.93     18.83 o 
   6  -1  10        1.17       -1.91      3.32 o 
   7  -1  10      125.17       99.28      8.54 o 
   8  -1  10       10.75       12.04      2.50 o 
   9  -1  10        5.79        3.76      2.01 o 
  10  -1  10        1.21       -0.81      4.52 o 
  11  -1  10        6.15        0.37      5.12 o 
  12  -1  10      135.54      122.05     20.35 o 
 -10   0  10       34.40       41.12      9.75 o 
  -9   0  10       28.44       21.00      6.52 o 
  -8   0  10        2.99        8.36      4.81 o 
  -7   0  10       10.56        7.46      4.21 o 
  -6   0  10      147.63      149.04     14.62 o 
  -5   0  10      189.73      190.52     15.60 o 
  -4   0  10        2.03        1.76      0.72 o 
  -3   0  10      721.16      702.10     14.74 o 
  -2   0  10      166.17      154.61      6.06 o 
  -1   0  10      648.28      601.96     12.75 o 
   0   0  10      851.40      900.01     15.92 o 
   1   0  10       20.25       24.33      1.88 o 
   2   0  10      368.10      383.49     14.29 o 
   3   0  10      657.60      556.13     25.38 o 
   4   0  10     4571.75     4586.91     73.09 o 
   5   0  10     2221.84     2401.39     77.16 o 
   6   0  10     1014.80      942.38     35.30 o 
   7   0  10        1.61        0.88      1.78 o 
   8   0  10      101.45       94.56      4.94 o 
   9   0  10       41.25       51.25      5.28 o 
  10   0  10      138.97      141.84     19.23 o 
  11   0  10      167.17      188.19     23.72 o 
  12   0  10        0.18       -6.49      6.49 o 
 -10   1  10        2.19        1.16      3.71 o 
  -9   1  10       28.73       36.27      8.80 o 
  -8   1  10       14.40       14.69      5.29 o 
  -7   1  10      238.74      234.12     20.00 o 
  -6   1  10        7.65        1.64      3.52 o 
  -5   1  10      169.84      174.26     15.05 o 
  -4   1  10       32.51       31.86      5.87 o 
  -3   1  10       22.49       23.73      3.49 o 
  -2   1  10       13.93        7.83      1.75 o 
  -1   1  10      602.84      673.73     24.07 o 
   0   1  10      893.00      919.42     16.25 o 
   1   1  10       65.44       87.56      3.48 o 
   2   1  10      670.78      804.16     18.10 o 
   3   1  10     2020.27     2168.58     38.84 o 
   4   1  10     1581.10     1437.19     29.73 o 
   5   1  10      230.93      271.88     19.68 o 
   6   1  10        3.30        5.61      0.83 o 
   7   1  10        0.29        1.86      1.40 o 
   8   1  10      158.73      169.18      6.59 o 
   9   1  10        5.10        7.36      2.08 o 
  10   1  10        0.04       -0.16      1.21 o 
  11   1  10       15.88        1.32      4.76 o 
  12   1  10        1.71       -2.91      6.36 o 
 -10   2  10        2.84       -3.07      4.22 o 
  -9   2  10       36.26       28.05      8.08 o 
  -8   2  10        0.97        3.25      3.53 o 
  -7   2  10      131.49       95.85     12.86 o 
  -6   2  10      265.38      247.67     19.65 o 
  -5   2  10      112.16      106.32     11.97 o 
  -4   2  10     2319.33     2410.94     71.45 o 
  -3   2  10       29.16       42.97      6.88 o 
  -2   2  10     1135.10     1148.59     39.64 o 
  -1   2  10      464.45      478.02     12.46 o 
   0   2  10      398.18      406.65     12.62 o 
   1   2  10     4402.16     4614.87     64.27 o 
   2   2  10     1044.99     1093.49     25.61 o 
   3   2  10     3954.59     4385.03     87.95 o 
   4   2  10      351.14      350.95      8.05 o 
   5   2  10       26.22       17.83      2.21 o 
   6   2  10       68.98       55.73      3.54 o 
   7   2  10       27.40       28.38      4.05 o 
   8   2  10      681.52      638.92     20.05 o 
   9   2  10      164.52      170.62      9.66 o 
  10   2  10       15.48       22.38      7.76 o 
  11   2  10        4.31        3.56      4.55 o 
  12   2  10        0.00       -7.06      7.06 o 
  13   2  10       16.66        0.98      6.40 o 
 -10   3  10        3.16        2.73      3.59 o 
  -9   3  10        7.04        5.27      2.91 o 
  -8   3  10       31.72       34.13      8.40 o 
  -7   3  10       20.77       16.21      5.63 o 
  -6   3  10      230.71      209.55     18.50 o 
  -5   3  10      139.79      152.49     14.64 o 
  -4   3  10       11.96       17.95      6.20 o 
  -3   3  10      544.77      538.64     25.99 o 
  -2   3  10      571.12      557.38     19.91 o 
  -1   3  10      549.52      562.78     22.34 o 
   0   3  10      141.37      141.93      5.45 o 
   1   3  10      106.39      125.24      4.85 o 
   2   3  10       70.42       62.33      3.41 o 
   3   3  10     1777.68     1668.29     31.63 o 
   4   3  10      127.21       81.50      4.04 o 
   5   3  10      474.94      482.86     13.33 o 
   6   3  10        0.46        1.48      0.81 o 
   7   3  10      132.41      124.29      5.47 o 
   8   3  10       48.28       45.50      3.52 o 
   9   3  10      165.24      156.27     12.11 o 
  10   3  10       24.82       20.67      3.51 o 
  11   3  10      183.72      199.34     22.37 o 
  12   3  10       51.50       40.34     10.21 o 
  13   3  10        7.65       -2.62      4.94 o 
  -9   4  10        1.12       -0.33      3.03 o 
  -8   4  10        9.69        5.32      3.29 o 
  -7   4  10        0.27        3.09      4.00 o 
  -6   4  10      119.06      127.40     14.54 o 
  -5   4  10      861.65      900.41     40.31 o 
  -4   4  10       14.65        9.38      3.52 o 
  -3   4  10        5.95        5.65      2.65 o 
  -2   4  10       95.47       94.59      6.77 o 
  -1   4  10       77.91       64.14      4.46 o 
   0   4  10     1069.54     1164.99     31.71 o 
   1   4  10     1154.89     1336.63     21.89 o 
   2   4  10        1.78        0.49      0.75 o 
   3   4  10      386.52      352.00      8.48 o 
   4   4  10      485.22      557.26     33.97 o 
   5   4  10      353.68      383.12     11.18 o 
   6   4  10      262.41      253.85      8.79 o 
   7   4  10      460.40      486.78     13.34 o 
   8   4  10      358.28      340.24     10.62 o 
   9   4  10       70.23       82.17      6.38 o 
  10   4  10       24.68       32.13      4.65 o 
  11   4  10        5.40        4.02      1.66 o 
  12   4  10        9.95        1.87      3.98 o 
  13   4  10        1.57       -2.25      5.63 o 
  -9   5  10        0.06       -3.17      3.94 o 
  -8   5  10        8.65       13.15      6.29 o 
  -7   5  10        0.27        0.35      2.92 o 
  -6   5  10       68.65       57.97     10.27 o 
  -5   5  10      721.06      749.86     37.03 o 
  -4   5  10        5.41       -1.73      3.54 o 
  -3   5  10      223.05      221.97     16.92 o 
  -2   5  10      675.26      494.83    221.78 o 
  -1   5  10     1597.11     1751.38     34.23 o 
   0   5  10      108.01      131.39      6.40 o 
   1   5  10        7.41        3.23      0.98 o 
   2   5  10       61.88       54.08      3.05 o 
   3   5  10       41.36       39.86      2.61 o 
   4   5  10       23.60       16.96      2.31 o 
   5   5  10       31.81       33.86      3.27 o 
   6   5  10      635.98      624.78     15.12 o 
   7   5  10      120.73      106.80      5.04 o 
   8   5  10       16.65       16.28      2.24 o 
   9   5  10      306.46      313.74     13.01 o 
  10   5  10       29.92       26.86      4.05 o 
  11   5  10        8.06        2.17      1.76 o 
  12   5  10       42.00       49.82     10.97 o 
  13   5  10        2.46        0.47      4.13 o 
  -9   6  10        0.77       -0.99      4.64 o 
  -8   6  10      139.84      123.44     16.68 o 
  -7   6  10       41.10       69.34     12.19 o 
  -6   6  10       20.07       32.34      7.83 o 
  -5   6  10       16.18       17.25      6.06 o 
  -4   6  10      168.48      176.88     16.53 o 
  -3   6  10      151.36      169.33     15.65 o 
  -2   6  10       14.31       10.00      2.78 o 
  -1   6  10       45.81       63.52      6.03 o 
   0   6  10      881.78      951.10     30.54 o 
   1   6  10      166.53      152.87      6.94 o 
   2   6  10      138.81      124.14      6.34 o 
   3   6  10      188.39      197.31      5.52 o 
   4   6  10      322.44      306.51     10.10 o 
   5   6  10      127.15      123.08      6.35 o 
   6   6  10       56.05       64.10      4.85 o 
   7   6  10      138.55      143.49      7.18 o 
   8   6  10        1.15        2.59      1.61 o 
   9   6  10       12.53        5.94      2.99 o 
  10   6  10        2.84        2.32      1.55 o 
  11   6  10       48.30       50.81      6.31 o 
  12   6  10      136.49      134.46     18.08 o 
  13   6  10        7.09       -1.66      5.36 o 
  -8   7  10        2.74        3.79      4.38 o 
  -7   7  10       25.95       24.52      7.52 o 
  -6   7  10       14.83       17.08      6.62 o 
  -5   7  10      363.34      330.95     25.11 o 
  -4   7  10      404.96      455.35     28.74 o 
  -3   7  10      117.53      124.29     13.71 o 
  -2   7  10      141.43      157.67     10.71 o 
  -1   7  10        3.62        2.87      2.84 o 
   0   7  10        2.80       -0.77      1.43 o 
   1   7  10     1364.73     1504.90     31.96 o 
   2   7  10      173.84      167.74      7.75 o 
   3   7  10      660.33      640.51     20.52 o 
   4   7  10     1133.32     1064.69     42.08 o 
   5   7  10        0.01       -0.06      1.42 o 
   6   7  10       15.79       18.11      3.22 o 
   7   7  10       37.76       37.83      4.92 o 
   8   7  10      388.95      423.74     16.30 o 
   9   7  10        0.07       -0.28      1.30 o 
  10   7  10       38.38       34.44      5.59 o 
  11   7  10       85.19       96.87      8.00 o 
  12   7  10        0.46       -1.59      2.19 o 
  -8   8  10        0.13        1.91      3.80 o 
  -7   8  10       48.92       39.44      9.75 o 
  -6   8  10        0.00        2.99      3.26 o 
  -5   8  10        0.00       -3.62      3.97 o 
  -4   8  10        1.91        6.15      4.95 o 
  -3   8  10       18.68       30.98      7.98 o 
  -2   8  10       47.87       49.10      6.08 o 
  -1   8  10       35.10       28.75      6.30 o 
   0   8  10        0.03        0.14      2.23 o 
   1   8  10        8.12        9.59      1.99 o 
   2   8  10       60.08       59.11      9.16 o 
   3   8  10      101.88       89.69     11.49 o 
   4   8  10      789.10      797.43     38.13 o 
   5   8  10      414.34      434.28     28.19 o 
   6   8  10       31.67       31.99      2.65 o 
   7   8  10      102.50      106.50      7.68 o 
   8   8  10      122.40      132.26      9.55 o 
   9   8  10       33.28       27.78      3.57 o 
  10   8  10      104.23      107.11      7.27 o 
  11   8  10       26.98       24.26      4.13 o 
  12   8  10        3.65        3.12      3.38 o 
  -7   9  10       27.09       38.01     10.42 o 
  -6   9  10        4.07        6.39      3.05 o 
  -5   9  10        0.02        4.54      4.09 o 
  -4   9  10       19.24        9.74      4.84 o 
  -3   9  10       67.55       75.07      8.44 o 
  -2   9  10      420.31      385.98     31.24 o 
  -1   9  10      247.94      225.03     19.32 o 
   0   9  10      244.96      240.51     12.13 o 
   1   9  10      129.90      117.92      8.74 o 
   2   9  10      457.16      538.73     30.82 o 
   3   9  10      336.05      362.52     25.02 o 
   4   9  10      527.16      509.50     31.23 o 
   5   9  10       52.83       54.42     10.39 o 
   6   9  10      456.68      435.44     30.50 o 
   7   9  10      405.41      378.80     13.19 o 
   8   9  10      161.36      160.87      9.94 o 
   9   9  10        1.42        2.44      2.47 o 
  10   9  10       12.16       20.15      4.37 o 
  11   9  10       17.44       22.03      5.25 o 
  12   9  10        6.11       11.92      4.35 o 
  -7  10  10       45.01       56.28      9.56 o 
  -6  10  10        2.05        5.36      3.55 o 
  -5  10  10       39.46       40.26      6.75 o 
  -4  10  10      107.21      123.98     15.95 o 
  -3  10  10        0.13       -2.71      2.71 o 
  -2  10  10       62.85       70.42     11.61 o 
  -1  10  10        2.89       -4.45      5.04 o 
   0  10  10       13.62       25.10     12.15 o 
   1  10  10      192.91      179.98     10.41 o 
   2  10  10     1373.21     1463.32     58.72 o 
   3  10  10      183.31      171.55     17.94 o 
   4  10  10      464.56      477.68     32.01 o 
   5  10  10        9.49        4.20      2.83 o 
   6  10  10       35.32       41.11     10.44 o 
   7  10  10       33.64       29.16      8.51 o 
   8  10  10       19.24       27.67      9.19 o 
   9  10  10       55.47       76.08     14.52 o 
  10  10  10      141.43      131.66     10.51 o 
  11  10  10        3.81        1.98      2.66 o 
  12  10  10        0.01        7.43      6.13 o 
  -7  11  10        0.09       -6.37      7.15 o 
  -6  11  10       52.58       69.76     13.27 o 
  -5  11  10        5.62       10.84      5.56 o 
  -4  11  10       13.46       14.36      5.92 o 
  -3  11  10       35.39       47.26     10.13 o 
  -2  11  10      160.66      129.34     16.39 o 
  -1  11  10       17.81        9.18      4.45 o 
   0  11  10      279.28      256.58      9.98 o 
   1  11  10      393.07      364.50      9.98 o 
   2  11  10      122.70      128.19     16.18 o 
   3  11  10      155.37      124.67     16.07 o 
   4  11  10        0.03       -4.36      5.30 o 
   5  11  10        0.65       -5.11      5.86 o 
   6  11  10       15.18        5.53      4.47 o 
   7  11  10      109.03       94.93     16.21 o 
   8  11  10        0.66       -5.46      6.53 o 
   9  11  10       31.78       17.23      7.75 o 
  10  11  10        4.40       10.37      7.60 o 
  11  11  10        6.34       10.45      3.41 o 
  12  11  10        1.47        2.41      2.47 o 
  -6  12  10       30.61       32.47     10.05 o 
  -5  12  10        2.34        8.40      5.26 o 
  -4  12  10        2.48        0.85      3.93 o 
  -3  12  10       37.58       47.77     11.24 o 
  -2  12  10        3.57        5.10      3.56 o 
  -1  12  10      163.04      176.67     19.57 o 
   0  12  10      234.68      230.19     12.16 o 
   1  12  10       34.92       31.81      8.27 o 
   2  12  10       39.47       43.10     10.15 o 
   3  12  10       11.90        9.68      5.43 o 
   4  12  10        4.45        0.67      4.07 o 
   5  12  10       18.32       10.05      4.52 o 
   6  12  10       25.40       42.50     12.06 o 
   7  12  10       89.99       71.27     14.18 o 
   8  12  10        4.19       13.12      7.86 o 
   9  12  10        0.76        2.10      5.33 o 
  10  12  10        0.26        0.33      4.04 o 
  11  12  10       10.13        1.78      2.73 o 
  -5  13  10        3.65       -5.50      5.50 o 
  -4  13  10       23.35       30.38      7.38 o 
  -3  13  10       40.21       47.21      7.11 o 
  -2  13  10        0.99        0.66      2.02 o 
  -1  13  10      256.89      275.20     26.45 o 
   0  13  10       78.47      116.53     17.33 o 
   1  13  10      136.00      143.55     19.24 o 
   2  13  10        1.22        0.82      3.99 o 
   3  13  10      229.80      226.12     24.84 o 
   4  13  10       66.69       81.61     15.20 o 
   5  13  10        0.10       -8.17      8.17 o 
   6  13  10        0.65        6.75      4.59 o 
   7  13  10       27.91       29.34      9.83 o 
   8  13  10        0.18        5.23      6.82 o 
   9  13  10       10.57        9.00      6.81 o 
  10  13  10      118.01      154.10     24.90 o 
  11  13  10       36.45       45.64      7.31 o 
  -4  14  10       74.23       84.04     15.60 o 
  -3  14  10        1.46        9.08      6.10 o 
  -2  14  10        7.92        1.77      3.89 o 
  -1  14  10       22.83       32.14     10.31 o 
   0  14  10       26.11       23.74      8.25 o 
   1  14  10       19.89       36.68     10.42 o 
   2  14  10       45.62       45.59     10.83 o 
   3  14  10       12.95       20.96      8.26 o 
   4  14  10        4.65       -0.06      6.82 o 
   5  14  10        0.87        1.91      4.22 o 
   6  14  10       69.64       74.37     15.79 o 
   7  14  10        8.46        4.76      6.37 o 
   8  14  10       15.18       11.27      6.10 o 
   9  14  10        0.06        1.43      5.90 o 
  10  14  10       15.11       14.95      7.86 o 
  -3  15  10       18.43        7.61      5.53 o 
  -2  15  10       57.48       64.99     14.67 o 
  -1  15  10       67.19       73.62     14.88 o 
   0  15  10        2.39       10.37      6.59 o 
   1  15  10       81.69       91.84     16.76 o 
   2  15  10        9.88        3.95      3.88 o 
   3  15  10        4.34       10.34      6.04 o 
   4  15  10       16.95       16.93      8.06 o 
   5  15  10       25.25       16.75      7.32 o 
   6  15  10        1.48        2.22      4.92 o 
   7  15  10       15.80       12.45      6.92 o 
   8  15  10       18.02       16.13      6.11 o 
   9  15  10        1.76       10.56      6.96 o 
  -1  16  10       11.81        8.47      6.53 o 
   0  16  10       51.05       70.75     15.88 o 
   1  16  10       14.89        6.58      7.49 o 
   2  16  10       25.16       23.25     10.32 o 
   3  16  10       54.51       64.76     15.00 o 
   4  16  10       39.36       61.24     14.69 o 
   5  16  10       32.60       38.82     12.15 o 
   6  16  10       12.79       13.82      8.90 o 
   7  16  10        0.13       -5.70      5.93 o 
  -3 -14  11        5.44        8.85      6.93 o 
  -2 -14  11        3.87       -4.95      7.56 o 
  -1 -14  11        6.38       -7.38      7.38 o 
   0 -14  11        2.23       -8.47      8.47 o 
  -5 -13  11        6.14        4.72      2.66 o 
  -4 -13  11        8.43        1.67      5.69 o 
  -3 -13  11        0.09        1.23      5.17 o 
  -2 -13  11       12.47        3.88      4.80 o 
  -1 -13  11        0.43       -0.98      2.86 o 
   0 -13  11        0.35        0.93      6.79 o 
   1 -13  11       12.62       10.78      7.30 o 
   2 -13  11       13.70       34.12     14.92 o 
   3 -13  11        3.04        6.54      6.04 o 
  -6 -12  11        1.31       -1.40      3.26 o 
  -5 -12  11       17.29       44.00     17.97 o 
  -4 -12  11       48.35       51.49      8.15 o 
  -3 -12  11        6.79       18.53      8.07 o 
  -2 -12  11        9.76        1.43      4.96 o 
  -1 -12  11        8.26       -0.01      7.15 o 
   0 -12  11        3.32        2.45      2.60 o 
   1 -12  11        2.23        5.13      8.89 o 
   2 -12  11       43.27       51.29     16.98 o 
   3 -12  11       16.42       29.10     13.15 o 
   4 -12  11       12.02       -2.68      6.97 o 
  -7 -11  11        5.01        2.74      3.62 o 
  -6 -11  11        3.47        3.26      7.84 o 
  -5 -11  11        7.79        8.93      7.94 o 
  -4 -11  11        0.01        1.53      2.69 o 
  -3 -11  11        0.20       -1.44      3.49 o 
  -2 -11  11       18.59       18.54      8.34 o 
  -1 -11  11       94.13       99.67     12.56 o 
   0 -11  11        5.42        7.93      6.19 o 
   1 -11  11        0.46        8.73     14.28 o 
   2 -11  11        0.72       12.87     10.49 o 
   3 -11  11       24.55       12.94     11.00 o 
   4 -11  11        2.80       13.61      9.12 o 
   5 -11  11       45.23       73.44     19.12 o 
  -8 -10  11        0.07        1.48      3.79 o 
  -7 -10  11        3.07       -1.30      3.90 o 
  -6 -10  11        0.00        2.06      3.33 o 
  -5 -10  11        1.39       -0.19      3.35 o 
  -4 -10  11        0.96       -0.07      4.43 o 
  -3 -10  11       26.36       28.28      9.58 o 
  -2 -10  11        0.48       -5.32      5.32 o 
  -1 -10  11        1.46       -9.04      9.04 o 
   0 -10  11        0.06        0.78      2.52 o 
   1 -10  11      450.70      464.64     36.26 o 
   2 -10  11       15.29       17.08     10.43 o 
   3 -10  11       40.73       21.11     10.75 o 
   4 -10  11       60.49       57.03     17.29 o 
   5 -10  11        1.21       -4.41      8.60 o 
   6 -10  11       12.15       11.13      9.00 o 
  -8  -9  11        6.67        8.62      4.71 o 
  -7  -9  11        0.11       -1.00      3.34 o 
  -6  -9  11       29.91       32.77      6.44 o 
  -5  -9  11       12.17       12.98      8.50 o 
  -4  -9  11        0.70        1.27      1.88 o 
  -3  -9  11        1.40        0.52      2.54 o 
  -2  -9  11        1.78        2.15      4.36 o 
  -1  -9  11       30.97       30.52      8.61 o 
   0  -9  11      310.42      297.52     23.07 o 
   1  -9  11       31.68       30.90      6.75 o 
   2  -9  11       46.26       44.69      7.35 o 
   3  -9  11        1.94       -0.04      9.12 o 
   4  -9  11        0.04        6.84      6.15 o 
   5  -9  11        7.60        5.54      5.76 o 
   6  -9  11       98.80      109.73     21.43 o 
   7  -9  11        2.37       10.17      9.68 o 
  -9  -8  11        0.32       -5.92      6.23 o 
  -8  -8  11       17.27        8.28      5.15 o 
  -7  -8  11       25.69       19.01      6.63 o 
  -6  -8  11       13.97       11.04      3.78 o 
  -5  -8  11        2.49        6.73      2.90 o 
  -4  -8  11        3.30        1.85      2.76 o 
  -3  -8  11       20.63       22.16      4.75 o 
  -2  -8  11       31.90       29.04     10.02 o 
  -1  -8  11        5.26        5.81      5.80 o 
   0  -8  11       69.07      108.39     19.65 o 
   1  -8  11        5.25        4.69      1.77 o 
   2  -8  11        5.24        6.51      3.72 o 
   3  -8  11       18.85       16.80      4.79 o 
   4  -8  11       20.71       17.26     10.34 o 
   5  -8  11       88.71      115.64     20.33 o 
   6  -8  11      311.55      336.33     35.02 o 
   7  -8  11        3.61       15.42     10.60 o 
   8  -8  11        3.37       15.97      9.13 o 
  -9  -7  11       15.70       19.85      7.01 o 
  -8  -7  11        0.02        2.50      2.61 o 
  -7  -7  11        2.37       -3.62      3.96 o 
  -6  -7  11       51.25       44.69      7.19 o 
  -5  -7  11        8.31        3.88      2.06 o 
  -4  -7  11      197.91      180.30     10.40 o 
  -3  -7  11      152.20      140.09      9.30 o 
  -2  -7  11      716.54      749.70     27.11 o 
  -1  -7  11      111.66      118.48     18.80 o 
   0  -7  11        1.20        0.78      2.01 o 
   1  -7  11       37.71       33.22     13.36 o 
   2  -7  11      509.08      498.69     51.60 o 
   3  -7  11      224.78      220.62     28.60 o 
   4  -7  11       43.48       64.37     15.50 o 
   5  -7  11        8.06        8.17      7.99 o 
   6  -7  11       45.25       58.53     14.81 o 
   7  -7  11       20.07       13.71      7.22 o 
   8  -7  11       26.33       31.81     12.04 o 
   9  -7  11       29.86       26.22     10.91 o 
  -9  -6  11       11.22       16.24      6.14 o 
  -8  -6  11        2.41        0.85      3.28 o 
  -7  -6  11       37.34       50.41      9.81 o 
  -6  -6  11       36.53       34.03      7.96 o 
  -5  -6  11        1.73       -1.83      2.51 o 
  -4  -6  11        5.46        1.31      2.38 o 
  -3  -6  11       22.08       23.16      3.85 o 
  -2  -6  11       71.84       75.81      6.61 o 
  -1  -6  11        0.18        0.54      4.05 o 
   0  -6  11      225.37      203.20     33.43 o 
   1  -6  11      287.71      256.80     32.90 o 
   2  -6  11      142.79      122.40      8.47 o 
   3  -6  11       33.98       29.67      4.17 o 
   4  -6  11        8.34        8.34      2.35 o 
   5  -6  11       62.18       63.26     14.03 o 
   6  -6  11       80.82      117.70     19.16 o 
   7  -6  11      127.17      179.68     24.31 o 
   8  -6  11       39.98       65.32     15.29 o 
   9  -6  11        3.81        2.37      6.38 o 
 -10  -5  11        7.13       11.76      6.95 o 
  -9  -5  11        0.23       -3.11      3.23 o 
  -8  -5  11        3.33       10.25      4.36 o 
  -7  -5  11        4.43       -1.15      3.08 o 
  -6  -5  11       20.25       14.40      5.54 o 
  -5  -5  11        3.02        2.96      2.46 o 
  -4  -5  11       14.74        7.70      2.20 o 
  -3  -5  11      292.90      292.17     20.75 o 
  -2  -5  11       86.91       88.01      6.62 o 
  -1  -5  11      154.84      158.73      7.65 o 
   0  -5  11      102.15       94.62     10.59 o 
   1  -5  11        6.44        4.92      5.20 o 
   2  -5  11       15.86       17.37      5.49 o 
   3  -5  11        0.12        0.23      0.84 o 
   4  -5  11        4.09        2.51      1.38 o 
   5  -5  11      298.19      282.47     20.23 o 
   6  -5  11      113.34      126.19     18.53 o 
   7  -5  11       40.28       55.17     12.79 o 
   8  -5  11       41.87       48.77     13.40 o 
   9  -5  11        7.22        8.60      8.92 o 
  10  -5  11        1.02       10.29      8.15 o 
 -10  -4  11       18.34       28.29      8.51 o 
  -9  -4  11       43.21       44.47     10.29 o 
  -8  -4  11        3.05        1.01      2.15 o 
  -7  -4  11        0.21       -1.10      2.40 o 
  -6  -4  11      177.79      166.89     16.50 o 
  -5  -4  11        2.09       -2.16      2.59 o 
  -4  -4  11       73.20       82.81      8.04 o 
  -3  -4  11      550.10      574.58     21.90 o 
  -2  -4  11      165.00      153.13      8.46 o 
  -1  -4  11       71.09       59.68      5.64 o 
   0  -4  11       90.13       86.71      5.19 o 
   1  -4  11       36.93       23.05      3.54 o 
   2  -4  11       31.47       38.30      4.20 o 
   3  -4  11      204.32      172.75     15.37 o 
   4  -4  11       34.21       32.79      3.69 o 
   5  -4  11        5.49        5.70      1.31 o 
   6  -4  11        0.83        1.37      0.64 o 
   7  -4  11       22.29       18.38      8.89 o 
   8  -4  11       36.09       29.66     10.01 o 
   9  -4  11       25.67       37.01     11.51 o 
  10  -4  11       31.43       55.14     15.04 o 
 -10  -3  11        1.56        1.80      3.47 o 
  -9  -3  11        0.22        1.88      3.87 o 
  -8  -3  11        8.65        5.97      4.28 o 
  -7  -3  11       12.95       17.07      5.44 o 
  -6  -3  11       47.17       41.00      8.09 o 
  -5  -3  11       99.48       94.81     11.32 o 
  -4  -3  11       25.44       28.49      4.62 o 
  -3  -3  11      160.12      153.58     10.49 o 
  -2  -3  11       83.62       68.88      5.70 o 
  -1  -3  11      200.51      214.88      9.55 o 
   0  -3  11      703.54      677.23     15.62 o 
   1  -3  11      128.47      100.92      5.01 o 
   2  -3  11      203.15      198.97      8.09 o 
   3  -3  11      135.12      122.14      5.88 o 
   4  -3  11       35.29       38.08      2.64 o 
   5  -3  11      130.33      112.80     11.23 o 
   6  -3  11      206.44      199.44     10.88 o 
   7  -3  11       31.10       29.15      8.90 o 
   8  -3  11      615.39      621.82     42.31 o 
   9  -3  11        9.31       31.28     10.30 o 
  10  -3  11       17.91       30.64     11.03 o 
  11  -3  11        0.68        5.28      7.23 o 
 -10  -2  11        4.00       15.96      7.30 o 
  -9  -2  11      112.39      142.76     17.30 o 
  -8  -2  11       26.08       25.64      7.73 o 
  -7  -2  11       15.01        2.48      2.81 o 
  -6  -2  11       88.01       71.14     10.35 o 
  -5  -2  11       89.28       84.03     10.83 o 
  -4  -2  11      123.76      127.26      9.78 o 
  -3  -2  11      155.46      156.24     11.50 o 
  -2  -2  11      169.05      173.69      8.84 o 
  -1  -2  11        0.71        3.78      2.08 o 
   0  -2  11        0.07        0.54      0.74 o 
   1  -2  11      225.53      209.27      7.09 o 
   2  -2  11        0.18        1.05      1.13 o 
   3  -2  11        0.46        3.07      4.23 o 
   4  -2  11        1.88        3.13      4.86 o 
   5  -2  11       35.56       29.68      8.02 o 
   6  -2  11      122.51      147.15     18.20 o 
   7  -2  11      115.45      162.67     20.00 o 
   8  -2  11       15.39       26.80      9.11 o 
   9  -2  11        3.28        4.42      5.67 o 
  10  -2  11        6.76        6.55      4.59 o 
  11  -2  11       31.81       60.44     14.71 o 
 -10  -1  11       22.41       27.21      8.79 o 
  -9  -1  11       30.94       30.89      9.15 o 
  -8  -1  11       47.78       52.50     10.20 o 
  -7  -1  11       59.99       54.15      9.64 o 
  -6  -1  11        4.01        6.92      3.76 o 
  -5  -1  11        0.20        0.26      2.10 o 
  -4  -1  11        6.13        1.58      2.17 o 
  -3  -1  11      686.20      666.86     22.68 o 
  -2  -1  11      651.83      675.65     16.92 o 
  -1  -1  11       50.50       52.16      5.23 o 
   0  -1  11      107.27       97.73      6.39 o 
   1  -1  11       56.99       49.82      3.65 o 
   2  -1  11       73.86       72.11      3.17 o 
   3  -1  11        0.91        3.91      1.77 o 
   4  -1  11     1890.44     1853.40     67.57 o 
   5  -1  11      850.80      788.93     40.99 o 
   6  -1  11      135.85      140.38     17.13 o 
   7  -1  11       25.65       25.40      8.45 o 
   8  -1  11       27.01       22.72      7.99 o 
   9  -1  11       17.37       20.65      7.50 o 
  10  -1  11       93.94      120.18     18.17 o 
  11  -1  11      125.59      133.64     20.84 o 
  12  -1  11        0.10       -6.76      8.50 o 
 -10   0  11       28.43       32.48      8.83 o 
  -9   0  11       33.08       61.08     12.15 o 
  -8   0  11       21.67       25.03      7.63 o 
  -7   0  11       20.83       21.76      6.63 o 
  -6   0  11        2.98        2.10      3.32 o 
  -5   0  11      279.48      282.35     19.63 o 
  -4   0  11      183.44      195.61     15.20 o 
  -3   0  11       58.07       55.43      4.42 o 
  -2   0  11      192.32      226.65      7.77 o 
  -1   0  11     1428.38     1298.64     30.57 o 
   0   0  11       21.58       40.07      4.45 o 
   1   0  11     1802.73     1689.76     45.07 o 
   2   0  11      794.97      732.70     16.05 o 
   3   0  11      691.19      710.68     28.83 o 
   4   0  11      198.54      205.89     12.33 o 
   5   0  11       12.58       20.30      7.08 o 
   6   0  11       89.17      103.16     14.27 o 
   7   0  11        2.54        1.73      0.82 o 
   8   0  11      155.49      170.35     13.11 o 
   9   0  11      113.77      125.56     17.57 o 
  10   0  11       24.67       20.34      8.36 o 
  11   0  11       25.40       27.08      9.57 o 
  12   0  11        1.86        6.08      5.95 o 
 -10   1  11        2.56       11.78      5.34 o 
  -9   1  11       37.13       54.36     11.15 o 
  -8   1  11        2.35        3.72      4.00 o 
  -7   1  11        1.97       -0.07      2.52 o 
  -6   1  11       99.80      110.36     12.98 o 
  -5   1  11      353.84      339.77     12.80 o 
  -4   1  11       34.20       36.95      6.87 o 
  -3   1  11       11.60       18.24      4.68 o 
  -2   1  11      419.72      414.90     11.44 o 
  -1   1  11      149.39      136.74      5.59 o 
   0   1  11     1517.35     1472.36     25.55 o 
   1   1  11     1620.57     1654.70     35.31 o 
   2   1  11      320.63      317.17      7.09 o 
   3   1  11       19.50       14.60      2.07 o 
   4   1  11     1612.50     1608.35     25.97 o 
   5   1  11       24.34       31.04      5.71 o 
   6   1  11      408.82      412.65     26.76 o 
   7   1  11       91.91       79.01      3.98 o 
   8   1  11       53.32       62.17      3.41 o 
   9   1  11       97.35       96.57      6.73 o 
  10   1  11       31.37       59.27     12.45 o 
  11   1  11       46.42       57.63     12.82 o 
  12   1  11       11.10       20.28      7.57 o 
 -10   2  11       13.66       23.12      8.12 o 
  -9   2  11        7.10        8.13      4.54 o 
  -8   2  11       42.95       30.47      7.67 o 
  -7   2  11        5.05        1.70      2.95 o 
  -6   2  11      166.02      152.92     15.56 o 
  -5   2  11       58.99       45.37      7.99 o 
  -4   2  11      680.51      709.22     32.07 o 
  -3   2  11      628.37      589.78     26.96 o 
  -2   2  11      966.55      989.88     19.57 o 
  -1   2  11       38.11       29.44      2.92 o 
   0   2  11      603.23      583.19     12.62 o 
   1   2  11      567.78      573.91     16.35 o 
   2   2  11       35.55       42.70      2.36 o 
   3   2  11     2416.08     2428.76     33.35 o 
   4   2  11       36.59       40.57      3.13 o 
   5   2  11     1831.31     1664.36     37.55 o 
   6   2  11     1001.39      934.46     25.56 o 
   7   2  11       31.02       28.70      2.29 o 
   8   2  11       53.76       49.00      3.35 o 
   9   2  11       92.21       96.70      6.86 o 
  10   2  11        1.09       -4.75      4.75 o 
  11   2  11       84.42      107.43     17.46 o 
  12   2  11       97.22       83.38     16.00 o 
  13   2  11       10.01       19.80      9.46 o 
  -9   3  11        7.61       10.08      5.62 o 
  -8   3  11        9.02        6.03      2.99 o 
  -7   3  11        0.79       -0.31      2.23 o 
  -6   3  11      224.94      237.16     19.99 o 
  -5   3  11       17.24       21.08      5.99 o 
  -4   3  11      858.66      892.71     37.89 o 
  -3   3  11      489.74      459.67     24.19 o 
  -2   3  11        4.75        3.85      1.19 o 
  -1   3  11      363.65      364.47     11.22 o 
   0   3  11       22.52       28.77      2.48 o 
   1   3  11       20.36       11.60      1.53 o 
   2   3  11        4.55        2.27      0.91 o 
   3   3  11      264.49      273.72      7.22 o 
   4   3  11       41.56       39.78      2.53 o 
   5   3  11       42.25       48.90      4.62 o 
   6   3  11      263.13      253.21      6.58 o 
   7   3  11       71.29       74.96      3.64 o 
   8   3  11      269.81      255.27      8.36 o 
   9   3  11        0.74        2.86      1.52 o 
  10   3  11        0.44       -0.17      3.25 o 
  11   3  11       30.92       20.95      6.97 o 
  12   3  11        1.84        2.36      4.35 o 
  13   3  11        2.82       16.50      7.43 o 
  -9   4  11        2.10       -4.90      4.90 o 
  -8   4  11       64.71       88.84     13.87 o 
  -7   4  11        5.40        5.75      5.01 o 
  -6   4  11      121.42      134.38     15.25 o 
  -5   4  11      457.92      479.73     28.46 o 
  -4   4  11        2.29        7.88      3.41 o 
  -3   4  11       70.68       66.43      8.81 o 
  -2   4  11      123.27      120.90      8.85 o 
  -1   4  11     1804.86     1913.29     60.93 o 
   0   4  11      191.98      244.60      7.79 o 
   1   4  11        0.14        8.94      1.50 o 
   2   4  11      736.75      812.12     14.90 o 
   3   4  11      139.39      134.71      5.09 o 
   4   4  11       66.61       55.27      5.83 o 
   5   4  11      319.67      352.18     10.10 o 
   6   4  11      193.40      182.84      9.16 o 
   7   4  11      289.84      290.50      8.09 o 
   8   4  11      738.94      676.78     20.71 o 
   9   4  11      153.17      152.06      8.50 o 
  10   4  11       76.88       71.11      7.77 o 
  11   4  11       28.73       31.00      8.83 o 
  12   4  11       36.94       37.33     10.13 o 
  13   4  11       14.11       10.42      6.04 o 
  -9   5  11        0.03       -2.26      4.73 o 
  -8   5  11       57.55       65.72     12.22 o 
  -7   5  11       10.52        7.46      4.44 o 
  -6   5  11        8.10        6.45      4.04 o 
  -5   5  11       70.91       66.23     10.60 o 
  -4   5  11      113.32      107.23     12.56 o 
  -3   5  11      144.57      119.76     11.86 o 
  -2   5  11       24.79       22.11      3.67 o 
  -1   5  11     1178.31     1131.99     28.34 o 
   0   5  11     2420.87     2562.88     81.98 o 
   1   5  11      238.94      226.71      8.49 o 
   2   5  11      588.95      583.84     16.32 o 
   3   5  11       26.09       28.69      2.27 o 
   4   5  11     1224.17     1361.94     29.32 o 
   5   5  11        7.69        8.04      2.55 o 
   6   5  11      178.57      175.69      7.50 o 
   7   5  11        0.53        1.04      1.34 o 
   8   5  11      265.10      286.93      8.91 o 
   9   5  11       20.33       16.54      3.01 o 
  10   5  11       24.73       24.19      3.56 o 
  11   5  11       12.58        6.75      3.24 o 
  12   5  11       17.03       12.34      5.93 o 
  13   5  11       20.30       13.89      7.57 o 
  -8   6  11        0.00        6.42      4.96 o 
  -7   6  11        1.49        6.35      5.27 o 
  -6   6  11        3.83        6.03      5.05 o 
  -5   6  11      678.99      692.01     36.95 o 
  -4   6  11      191.79      190.61     17.54 o 
  -3   6  11       28.71       33.06      6.94 o 
  -2   6  11       80.16       81.59      9.87 o 
  -1   6  11       25.26       38.87      7.05 o 
   0   6  11       40.86       42.11      3.84 o 
   1   6  11      992.91     1041.53     35.46 o 
   2   6  11      254.87      278.11      8.01 o 
   3   6  11      189.37      183.80      7.33 o 
   4   6  11      279.55      293.80      9.80 o 
   5   6  11        3.55        2.28      1.45 o 
   6   6  11      139.28      150.70      7.49 o 
   7   6  11      876.75      887.13     39.47 o 
   8   6  11        1.05       -0.28      1.27 o 
   9   6  11      453.42      457.29     14.28 o 
  10   6  11       78.47       78.63      6.67 o 
  11   6  11      110.31      121.79      9.65 o 
  12   6  11        0.83       -0.63      4.38 o 
  13   6  11       14.38       18.07      6.26 o 
  -8   7  11        6.12        3.13      3.74 o 
  -7   7  11       83.57      103.05     15.53 o 
  -6   7  11       40.70       45.14      9.86 o 
  -5   7  11       11.87       18.72      6.85 o 
  -4   7  11        9.87       13.02      4.78 o 
  -3   7  11        6.27        3.06      2.66 o 
  -2   7  11      249.26      271.49     14.50 o 
  -1   7  11      323.84      316.35     21.36 o 
   0   7  11      577.51      543.49     19.26 o 
   1   7  11      110.73      112.96      6.36 o 
   2   7  11        2.48        2.66      1.41 o 
   3   7  11       50.19       45.38      4.91 o 
   4   7  11      409.14      416.84     25.70 o 
   5   7  11      357.05      359.73     11.81 o 
   6   7  11      454.34      417.94     15.93 o 
   7   7  11       96.87       93.13      7.81 o 
   8   7  11       27.95       30.41      4.28 o 
   9   7  11       61.21       65.22      5.59 o 
  10   7  11        0.00        1.17      1.75 o 
  11   7  11        1.25        2.08      2.80 o 
  12   7  11       47.24       58.30     11.58 o 
  -8   8  11        1.29        1.51      3.35 o 
  -7   8  11       44.10       49.78     11.25 o 
  -6   8  11        7.52        2.57      3.73 o 
  -5   8  11       21.41       24.61      7.62 o 
  -4   8  11       96.83      117.18     15.05 o 
  -3   8  11      296.21      299.22     23.22 o 
  -2   8  11       68.63       71.04      7.46 o 
  -1   8  11      173.89      180.48     16.86 o 
   0   8  11       53.20       50.12      5.55 o 
   1   8  11        1.15       -1.41      1.82 o 
   2   8  11       27.61       24.17      2.73 o 
   3   8  11      665.81      666.65     33.41 o 
   4   8  11       66.89       67.88      6.75 o 
   5   8  11        0.08       -2.18      3.94 o 
   6   8  11       23.79       24.11      3.56 o 
   7   8  11      428.49      455.67     17.31 o 
   8   8  11        1.25        5.27      2.49 o 
   9   8  11       87.04       78.56      5.81 o 
  10   8  11        0.13        1.88      1.71 o 
  11   8  11       43.75       62.68      8.25 o 
  12   8  11       26.11       24.67     10.22 o 
  -7   9  11        7.51       10.09      5.49 o 
  -6   9  11        0.62        8.89      5.56 o 
  -5   9  11       65.09       84.95     13.85 o 
  -4   9  11       26.25       26.92      7.48 o 
  -3   9  11      632.71      646.45     37.31 o 
  -2   9  11       10.04        4.10      3.55 o 
  -1   9  11        0.01       -2.18      3.15 o 
   0   9  11       25.94       29.68      8.22 o 
   1   9  11       62.11       59.93      5.60 o 
   2   9  11     1019.82     1044.30     45.38 o 
   3   9  11     1777.90     1781.64     64.35 o 
   4   9  11     1479.76     1548.01     59.98 o 
   5   9  11      100.31       99.63     13.71 o 
   6   9  11       58.24       49.39      9.91 o 
   7   9  11       19.67       20.19      5.23 o 
   8   9  11      263.96      256.92     12.99 o 
   9   9  11      126.13      128.63     14.06 o 
  10   9  11      174.92      194.99     12.34 o 
  11   9  11        3.35        5.28      3.77 o 
  12   9  11       61.06       67.16     16.48 o 
  -6  10  11       81.91       97.19     16.22 o 
  -5  10  11       85.85       80.15      9.90 o 
  -4  10  11        0.03       -0.12      2.63 o 
  -3  10  11        1.55       -1.59      3.50 o 
  -2  10  11      144.07      131.67     15.85 o 
  -1  10  11       28.84       29.15      6.91 o 
   0  10  11       54.09       43.60      5.76 o 
   1  10  11      131.75      116.98     14.53 o 
   2  10  11      322.35      358.47     26.25 o 
   3  10  11       37.69       34.67      8.85 o 
   4  10  11      208.91      201.73     20.45 o 
   5  10  11       69.27       67.52     11.96 o 
   6  10  11       41.73       51.31     10.70 o 
   7  10  11      212.66      240.05     24.07 o 
   8  10  11       69.00       84.51     15.05 o 
   9  10  11        2.12        6.01      4.92 o 
  10  10  11        1.15       -0.59      2.37 o 
  11  10  11       34.98       28.49      4.97 o 
  12  10  11        1.71        6.92      3.76 o 
  -6  11  11      103.21      113.45     17.12 o 
  -5  11  11        1.84        2.01      3.97 o 
  -4  11  11       37.61       22.59      7.62 o 
  -3  11  11        3.70        8.00      4.68 o 
  -2  11  11       67.08       89.33     13.89 o 
  -1  11  11      261.43      240.69     22.66 o 
   0  11  11      489.03      493.71     50.15 o 
   1  11  11      106.62       99.79      5.94 o 
   2  11  11      195.90      205.47     21.01 o 
   3  11  11      413.60      423.84     30.68 o 
   4  11  11       55.91       63.37     11.74 o 
   5  11  11        2.38       -5.96      6.52 o 
   6  11  11        7.10       16.90      6.61 o 
   7  11  11        6.85        5.91      4.46 o 
   8  11  11        0.01        5.14      5.10 o 
   9  11  11        8.09       12.71      7.26 o 
  10  11  11        2.69       -4.20      4.78 o 
  11  11  11        1.05        0.38      2.67 o 
  12  11  11        3.26        0.76      4.41 o 
  -6  12  11       19.14       42.63     11.09 o 
  -5  12  11       30.70       48.34     11.98 o 
  -4  12  11       34.03       36.86     10.34 o 
  -3  12  11       93.30      121.76     17.50 o 
  -2  12  11      106.71      114.83     16.35 o 
  -1  12  11      102.99      105.68      8.99 o 
   0  12  11        7.10       14.02      3.09 o 
   1  12  11       58.48       84.75     14.22 o 
   2  12  11       76.62       91.63     14.50 o 
   3  12  11      178.39      198.57     21.97 o 
   4  12  11      118.03      129.56     18.57 o 
   5  12  11        2.24       -6.45      6.45 o 
   6  12  11      146.53      125.51     18.45 o 
   7  12  11        0.22       -0.40      4.41 o 
   8  12  11       46.43       56.71     13.43 o 
   9  12  11       35.58       36.42     12.17 o 
  10  12  11       61.92       60.83     15.13 o 
  11  12  11       34.81       20.68      6.74 o 
  -5  13  11       30.24       36.90     10.77 o 
  -4  13  11        3.54       -4.27      4.53 o 
  -3  13  11        1.60        4.37      3.89 o 
  -2  13  11      132.89      133.45     18.54 o 
  -1  13  11       10.98       11.91      5.87 o 
   0  13  11       59.09       76.62     14.08 o 
   1  13  11       53.19       62.60     12.59 o 
   2  13  11       15.57       26.97      8.22 o 
   3  13  11       28.94       39.03     10.30 o 
   4  13  11        0.00        2.66      4.23 o 
   5  13  11       34.76       20.11      6.59 o 
   6  13  11      127.23      157.86     21.86 o 
   7  13  11        2.81       13.47      8.38 o 
   8  13  11       92.87       85.24     16.53 o 
   9  13  11        7.63       12.99      8.58 o 
  10  13  11       11.67       31.48     11.96 o 
  11  13  11        0.10       -6.21      6.21 o 
  -3  14  11      196.38      225.81     25.49 o 
  -2  14  11      131.44      144.49     20.40 o 
  -1  14  11       18.26       14.25      6.99 o 
   0  14  11        1.67        4.25      4.45 o 
   1  14  11        3.29       -6.17      6.64 o 
   2  14  11        8.45        6.32      5.47 o 
   3  14  11       49.89       50.36     11.58 o 
   4  14  11       17.79       14.67      7.57 o 
   5  14  11       21.76       15.79      5.59 o 
   6  14  11        3.84        0.94      3.20 o 
   7  14  11        5.14        6.37      5.11 o 
   8  14  11        3.51        4.70      5.37 o 
   9  14  11        0.01       10.02      7.69 o 
  10  14  11       20.15       22.64      9.44 o 
  -2  15  11       33.69       55.34     13.21 o 
  -1  15  11       29.49       17.71      7.96 o 
   0  15  11        7.16       16.21      7.89 o 
   1  15  11        0.35        1.42      3.44 o 
   2  15  11        4.83       -5.34      5.64 o 
   3  15  11        4.19        1.06      5.53 o 
   4  15  11        7.77        6.31      5.68 o 
   5  15  11       40.27       73.37     15.65 o 
   6  15  11        3.94        3.60      4.55 o 
   7  15  11        0.89        1.92      3.26 o 
   8  15  11        3.79        4.82      4.32 o 
   9  15  11        1.46        2.36      4.17 o 
   0  16  11        2.54        3.51      4.11 o 
   1  16  11       57.95       78.10     16.83 o 
   2  16  11       23.47       37.17     11.31 o 
   3  16  11        8.86       -7.86      7.86 o 
   4  16  11       30.67       34.73     10.99 o 
   5  16  11        7.69       18.76      9.61 o 
   6  16  11       16.63       20.57      9.34 o 
   7  16  11       12.82       22.95     10.47 o 
  -4 -13  12        7.26        7.08      6.68 o 
  -3 -13  12        0.86       11.56      7.99 o 
  -2 -13  12        2.17        0.96      5.30 o 
  -1 -13  12       28.08       33.25     12.61 o 
   0 -13  12        1.80       10.15      8.96 o 
   1 -13  12       13.63       -2.83      6.63 o 
   2 -13  12        6.73       21.32     11.81 o 
  -6 -12  12        1.02        4.68      5.26 o 
  -5 -12  12        0.55       -3.63      4.29 o 
  -4 -12  12        7.17       11.56      4.32 o 
  -3 -12  12        1.32        1.00      3.79 o 
  -2 -12  12        1.86       -5.29      7.83 o 
  -1 -12  12        8.76       -1.00      5.91 o 
   0 -12  12        7.49       11.75      7.18 o 
   1 -12  12        4.23       -7.08      9.77 o 
   2 -12  12       14.25        9.42      9.78 o 
   3 -12  12       25.84       39.30     16.21 o 
   4 -12  12       18.69       11.04      8.89 o 
  -7 -11  12        0.52        0.77      3.52 o 
  -6 -11  12        0.18        2.69      2.62 o 
  -5 -11  12        9.00        2.66      9.81 o 
  -4 -11  12       16.35       13.01      4.99 o 
  -3 -11  12        9.60       14.97      4.57 o 
  -2 -11  12        0.00        0.62      4.08 o 
  -1 -11  12        7.74      -10.74     10.74 o 
   0 -11  12        9.05        2.96      6.24 o 
   1 -11  12        4.47        5.43      7.47 o 
   2 -11  12        2.25        3.91      6.26 o 
   3 -11  12       20.35       29.42     15.49 o 
   4 -11  12        6.44       11.48      9.70 o 
   5 -11  12        0.64        1.55      8.21 o 
  -7 -10  12        8.36       15.09      6.14 o 
  -6 -10  12       32.64       27.35      6.20 o 
  -5 -10  12        3.50        1.35      4.06 o 
  -4 -10  12        3.57        1.22      2.88 o 
  -3 -10  12        7.37        3.51      4.08 o 
  -2 -10  12       12.26        8.38      6.99 o 
  -1 -10  12      140.06      128.57     20.43 o 
   0 -10  12      228.68      241.30     30.70 o 
   1 -10  12        3.04       11.28     11.05 o 
   2 -10  12       12.43       16.81     12.41 o 
   3 -10  12       13.69        9.33      9.33 o 
   4 -10  12        3.20        4.72      8.10 o 
   5 -10  12       19.52       13.01      9.00 o 
   6 -10  12       10.70        9.99      6.93 o 
  -8  -9  12        0.02       10.28      6.63 o 
  -7  -9  12       43.29       38.39     10.09 o 
  -6  -9  12       47.42       49.28     12.56 o 
  -5  -9  12        9.98       11.55      5.84 o 
  -4  -9  12        6.03        5.93      3.12 o 
  -3  -9  12       26.30       28.60      5.70 o 
  -2  -9  12       21.42       34.93     10.99 o 
  -1  -9  12        6.71        4.14      5.06 o 
   0  -9  12        1.02       11.98      8.25 o 
   1  -9  12        3.01       -0.98      7.32 o 
   2  -9  12        1.42       21.15     12.22 o 
   3  -9  12       31.79       17.97      7.36 o 
   4  -9  12       50.78       47.78     15.70 o 
   5  -9  12       18.47       21.13     11.33 o 
   6  -9  12       13.74       17.34      9.64 o 
   7  -9  12       23.55        1.58      6.75 o 
  -8  -8  12        1.62        5.17      5.52 o 
  -7  -8  12        0.08        6.46      4.55 o 
  -6  -8  12       23.24       27.76      5.90 o 
  -5  -8  12        8.51        4.02      2.67 o 
  -4  -8  12       15.17       15.17      4.19 o 
  -3  -8  12       66.69       74.29      8.75 o 
  -2  -8  12       15.34       18.09      4.70 o 
  -1  -8  12       23.75       16.87      6.98 o 
   0  -8  12       49.51       55.46     14.94 o 
   1  -8  12        0.01       -0.57      5.23 o 
   2  -8  12      265.48      282.22     34.30 o 
   3  -8  12        7.18       -1.44      7.72 o 
   4  -8  12       57.32       47.71     14.98 o 
   5  -8  12      168.12      186.52     27.10 o 
   6  -8  12       35.54       22.17     10.78 o 
   7  -8  12       15.15       30.64     13.39 o 
   8  -8  12        1.05       20.44     10.94 o 
  -9  -7  12        3.92        0.55      3.69 o 
  -8  -7  12       45.77       64.55     12.37 o 
  -7  -7  12        0.12       -2.53      3.32 o 
  -6  -7  12       31.11       33.98      6.21 o 
  -5  -7  12        1.12       -3.14      3.14 o 
  -4  -7  12       35.63       38.89      6.45 o 
  -3  -7  12      184.76      185.91     12.97 o 
  -2  -7  12      873.53      859.22     30.26 o 
  -1  -7  12      111.50      138.61     21.04 o 
   0  -7  12      161.93      170.91     18.81 o 
   1  -7  12      312.93      338.67     34.90 o 
   2  -7  12       11.07       17.39      9.88 o 
   3  -7  12        1.33       -3.39      8.29 o 
   4  -7  12        6.63       12.01      8.17 o 
   5  -7  12        7.60       18.04      8.93 o 
   6  -7  12        0.18       -4.90      5.48 o 
   7  -7  12      267.75      343.06     35.85 o 
   8  -7  12       35.51       37.69     12.51 o 
  -9  -6  12       25.92       35.46      9.94 o 
  -8  -6  12        6.24        3.62      3.85 o 
  -7  -6  12        2.92        8.52      5.03 o 
  -6  -6  12        1.76       11.27      5.84 o 
  -5  -6  12        4.07        0.32      2.32 o 
  -4  -6  12        1.82        0.26      1.63 o 
  -3  -6  12       10.35       13.55      4.01 o 
  -2  -6  12       46.59       43.03      5.01 o 
  -1  -6  12       67.42       77.50     18.92 o 
   0  -6  12       40.07       33.87      5.77 o 
   1  -6  12      264.70      254.98     29.74 o 
   2  -6  12       10.80       12.24      5.87 o 
   3  -6  12      159.56      152.41     11.02 o 
   4  -6  12        1.85        4.96      4.73 o 
   5  -6  12      103.19       76.88     15.83 o 
   6  -6  12        6.17       18.76      9.49 o 
   7  -6  12       66.02       72.44     16.68 o 
   8  -6  12        8.05       -2.03      6.63 o 
   9  -6  12        7.32       11.71      8.38 o 
  -9  -5  12        6.92        5.80      4.66 o 
  -8  -5  12       17.82       26.05      8.10 o 
  -7  -5  12        7.14        3.61      2.03 o 
  -6  -5  12       61.63       53.56      9.93 o 
  -5  -5  12       67.34       72.92      8.55 o 
  -4  -5  12       18.08       13.46      3.20 o 
  -3  -5  12      982.99      904.28     43.97 o 
  -2  -5  12       14.02        6.69      2.74 o 
  -1  -5  12      812.40      793.31     19.42 o 
   0  -5  12       38.49       33.95      4.73 o 
   1  -5  12       47.89       38.67     11.69 o 
   2  -5  12       19.53       10.49      7.44 o 
   3  -5  12        5.97        3.12      1.97 o 
   4  -5  12      785.94      751.11     50.85 o 
   5  -5  12        2.77        4.11      1.40 o 
   6  -5  12       11.66       11.29      7.39 o 
   7  -5  12       31.26       52.87     12.98 o 
   8  -5  12        8.11       22.57      9.93 o 
   9  -5  12        5.23       20.99      9.69 o 
  10  -5  12        0.97       12.74      9.20 o 
  -9  -4  12        2.09        3.08      3.47 o 
  -8  -4  12        0.11       -5.20      5.20 o 
  -7  -4  12        7.50       14.62      5.69 o 
  -6  -4  12        0.72       -4.56      4.56 o 
  -5  -4  12       20.46       25.33      4.86 o 
  -4  -4  12      110.89      104.54      9.34 o 
  -3  -4  12        1.75       -1.02      2.36 o 
  -2  -4  12       57.31       48.99      7.09 o 
  -1  -4  12        9.31        5.39      2.06 o 
   0  -4  12      267.57      241.75     10.84 o 
   1  -4  12       48.74       51.17      4.16 o 
   2  -4  12      598.39      571.29     25.54 o 
   3  -4  12      237.97      231.86     16.29 o 
   4  -4  12        0.11       -0.24      0.78 o 
   5  -4  12       15.27       13.80      1.86 o 
   6  -4  12      198.11      188.52     23.54 o 
   7  -4  12       67.32       85.92     15.92 o 
   8  -4  12      363.89      458.19     38.18 o 
   9  -4  12        3.95        2.70      4.69 o 
  10  -4  12        2.36       19.16     10.26 o 
  -9  -3  12       13.96       28.66      8.71 o 
  -8  -3  12        0.86        0.18      4.14 o 
  -7  -3  12       11.68       12.79      4.82 o 
  -6  -3  12      117.46      124.49     14.23 o 
  -5  -3  12        2.22        0.25      2.25 o 
  -4  -3  12        4.90        1.99      2.43 o 
  -3  -3  12      168.32      222.67     24.11 o 
  -2  -3  12      136.42      118.29      8.97 o 
  -1  -3  12      174.72      170.73      7.68 o 
   0  -3  12       50.91       54.09      4.05 o 
   1  -3  12      315.15      301.62      9.45 o 
   2  -3  12       85.39       89.07      4.45 o 
   3  -3  12       20.74       15.01      1.63 o 
   4  -3  12      236.66      228.76     23.79 o 
   5  -3  12      147.07      134.88     18.59 o 
   6  -3  12        2.07       -0.59      4.70 o 
   7  -3  12       80.19       88.89     15.37 o 
   8  -3  12       12.94       13.81      7.84 o 
   9  -3  12        1.33       17.39      8.22 o 
  10  -3  12        8.36       20.57      8.32 o 
  11  -3  12        6.45       15.95      8.37 o 
 -10  -2  12        0.00       -1.13      3.24 o 
  -9  -2  12        2.91       -1.01      2.94 o 
  -8  -2  12       46.97       31.29      8.22 o 
  -7  -2  12       57.57       49.73      9.33 o 
  -6  -2  12       41.96       27.16      6.93 o 
  -5  -2  12       31.22       27.62      6.30 o 
  -4  -2  12       23.01       26.32      4.33 o 
  -3  -2  12      253.45      242.68     13.31 o 
  -2  -2  12      490.35      446.04     17.69 o 
  -1  -2  12        0.42       -0.57      3.18 o 
   0  -2  12       86.20       87.99      5.01 o 
   1  -2  12      561.08      503.03     12.95 o 
   2  -2  12       74.59       60.54      4.01 o 
   3  -2  12      163.35      163.12     20.95 o 
   4  -2  12      291.09      251.84     23.43 o 
   5  -2  12      181.71      191.57     20.55 o 
   6  -2  12       31.05       32.35      9.76 o 
   7  -2  12       58.57       46.92     11.07 o 
   8  -2  12       24.12       28.25      9.97 o 
   9  -2  12       14.06       15.39      7.37 o 
  10  -2  12       47.05       45.79     12.04 o 
  11  -2  12        0.21       18.41      9.06 o 
 -10  -1  12        3.71       21.03      6.74 o 
  -9  -1  12       12.23       13.17      6.05 o 
  -8  -1  12       74.86       69.71     12.54 o 
  -7  -1  12        3.10        4.87      3.75 o 
  -6  -1  12       21.51       33.20      6.90 o 
  -5  -1  12      211.32      204.60     17.02 o 
  -4  -1  12       70.35       58.10      6.74 o 
  -3  -1  12       14.94       13.54      2.81 o 
  -2  -1  12       38.54       39.49      4.98 o 
  -1  -1  12      319.50      330.74     13.92 o 
   0  -1  12      461.97      498.59     16.73 o 
   1  -1  12      870.77      847.23     96.67 o 
   2  -1  12     1195.95     1103.43     22.37 o 
   3  -1  12      444.81      443.04     32.54 o 
   4  -1  12      552.40      556.12     34.74 o 
   5  -1  12      142.55      135.39     16.69 o 
   6  -1  12       71.38       91.69     14.37 o 
   7  -1  12      460.79      464.78     33.56 o 
   8  -1  12       26.45       42.68     10.73 o 
   9  -1  12       86.03      112.56     17.64 o 
  10  -1  12       32.90       49.72     12.76 o 
  11  -1  12        0.59        4.23      5.25 o 
  -9   0  12       25.70       24.47      7.56 o 
  -8   0  12       99.57       97.08     13.94 o 
  -7   0  12       76.94       97.55     13.04 o 
  -6   0  12        8.41       12.86      4.82 o 
  -5   0  12        6.46        2.79      2.08 o 
  -4   0  12        0.22        1.85      2.19 o 
  -3   0  12        2.11        7.01      1.80 o 
  -2   0  12      128.18      130.53      5.94 o 
  -1   0  12     5516.31     5709.13     77.53 o 
   0   0  12     1458.69     1501.30     29.05 o 
   1   0  12       43.56       56.49      3.78 o 
   2   0  12      216.82      219.74      6.89 o 
   3   0  12      221.89      229.25      7.91 o 
   4   0  12      741.37      792.70     41.09 o 
   5   0  12      187.84      182.61     18.74 o 
   6   0  12      439.07      517.46     32.94 o 
   7   0  12      400.88      401.09     29.62 o 
   8   0  12      167.71      203.35     21.86 o 
   9   0  12        0.37       27.91      9.48 o 
  10   0  12       12.64       19.64      7.63 o 
  11   0  12       77.40       73.35     15.14 o 
  12   0  12        2.52       14.33      8.43 o 
  -9   1  12       23.33       23.28      7.16 o 
  -8   1  12       37.22       44.05      9.32 o 
  -7   1  12        0.54        3.57      2.96 o 
  -6   1  12      132.86      120.95     14.17 o 
  -5   1  12       40.62       37.71      4.53 o 
  -4   1  12       10.03       12.61      2.96 o 
  -3   1  12      314.65      310.20     11.78 o 
  -2   1  12      138.94      163.64      6.79 o 
  -1   1  12      344.21      330.82      8.94 o 
   0   1  12      298.18      296.58     15.30 o 
   1   1  12       11.22        9.66      1.43 o 
   2   1  12        1.08        2.87      0.75 o 
   3   1  12       39.57       32.05      2.98 o 
   4   1  12      246.94      235.73      7.67 o 
   5   1  12      517.84      501.25     23.66 o 
   6   1  12      172.23      169.14     17.91 o 
   7   1  12      209.36      223.99     21.11 o 
   8   1  12       90.79       89.96      5.15 o 
   9   1  12        9.81       10.69      6.24 o 
  10   1  12       21.84       26.89      9.30 o 
  11   1  12       67.69       76.10     14.93 o 
  12   1  12      223.57      252.63     28.84 o 
  -9   2  12        5.19        1.91      2.60 o 
  -8   2  12        0.25        2.66      3.92 o 
  -7   2  12        4.70        0.44      2.75 o 
  -6   2  12       16.36       16.66      5.07 o 
  -5   2  12      428.22      440.57     26.46 o 
  -4   2  12     1490.53     1414.85     50.75 o 
  -3   2  12      239.86      233.78     16.52 o 
  -2   2  12      160.52      141.05      7.27 o 
  -1   2  12       44.67       40.76      3.28 o 
   0   2  12       91.45       91.46      4.97 o 
   1   2  12     1075.44     1053.82     18.34 o 
   2   2  12      311.33      291.67      7.55 o 
   3   2  12      304.65      309.88     13.13 o 
   4   2  12     4471.42     4490.26    289.66 o 
   5   2  12        5.68        7.05      1.79 o 
   6   2  12      190.91      207.15     10.53 o 
   7   2  12      235.90      231.00     16.24 o 
   8   2  12        8.90        7.30      1.81 o 
   9   2  12       54.82       57.87      4.90 o 
  10   2  12       43.67       65.24     13.21 o 
  11   2  12      191.78      192.92     23.11 o 
  12   2  12       13.46       12.58      8.09 o 
  -9   3  12       62.99       78.85     13.77 o 
  -8   3  12       66.40       68.10     12.17 o 
  -7   3  12        0.66       -1.70      3.28 o 
  -6   3  12        1.35        6.59      5.18 o 
  -5   3  12       31.55       47.56      8.69 o 
  -4   3  12      277.33      296.23     20.34 o 
  -3   3  12      801.13      772.82     33.46 o 
  -2   3  12      854.03      907.78     35.17 o 
  -1   3  12      840.02      826.93     18.64 o 
   0   3  12      263.56      261.85     13.10 o 
   1   3  12      118.34       89.06      5.38 o 
   2   3  12       22.08       24.42      2.53 o 
   3   3  12        0.70        2.14      0.75 o 
   4   3  12      263.56      259.22      7.58 o 
   5   3  12      610.09      565.64     11.90 o 
   6   3  12      511.40      474.83     12.34 o 
   7   3  12      460.19      451.67     10.85 o 
   8   3  12      139.70      132.41      5.52 o 
   9   3  12       77.25       72.08      5.70 o 
  10   3  12       11.71       20.10      8.25 o 
  11   3  12      102.75      120.77     17.89 o 
  12   3  12       66.43       67.82     13.82 o 
  13   3  12       24.62       21.99      8.62 o 
  -9   4  12        5.00        9.27      4.97 o 
  -8   4  12        1.79        3.57      4.12 o 
  -7   4  12       61.14       74.08     12.17 o 
  -6   4  12      278.54      313.07     24.33 o 
  -5   4  12       26.74       30.59      7.57 o 
  -4   4  12      119.26      130.08     13.83 o 
  -3   4  12      536.45      522.29     27.38 o 
  -2   4  12      116.58      119.00     12.20 o 
  -1   4  12      594.42      585.59     18.26 o 
   0   4  12      336.33      332.90     10.57 o 
   1   4  12       22.44       27.86      2.54 o 
   2   4  12      582.13      603.86     16.12 o 
   3   4  12       16.79       23.50      2.17 o 
   4   4  12        8.08       12.82      1.55 o 
   5   4  12      102.93       89.00      4.64 o 
   6   4  12        4.79        4.37      1.38 o 
   7   4  12      215.03      208.65      6.60 o 
   8   4  12       88.15       89.16      4.45 o 
   9   4  12        0.31        2.73      4.04 o 
  10   4  12      309.31      306.34     13.91 o 
  11   4  12       38.58       42.59      9.79 o 
  12   4  12        3.05       12.00      7.09 o 
  13   4  12        6.92       16.76      6.95 o 
  -9   5  12       39.51       37.73     10.38 o 
  -8   5  12        5.10        7.13      5.03 o 
  -7   5  12        3.37        2.73      4.05 o 
  -6   5  12        0.60       -1.45      2.72 o 
  -5   5  12       20.90       24.15      6.51 o 
  -4   5  12      281.05      306.09     22.11 o 
  -3   5  12      522.38      517.69     28.12 o 
  -2   5  12      115.85      132.20      9.69 o 
  -1   5  12      415.95      437.65     23.32 o 
   0   5  12       12.19       14.15      2.19 o 
   1   5  12      600.93      650.54     13.98 o 
   2   5  12       14.95       19.80      2.13 o 
   3   5  12      404.08      398.34      9.70 o 
   4   5  12      118.44      106.06      4.81 o 
   5   5  12      159.75      138.78     15.91 o 
   6   5  12       14.95       18.55      2.60 o 
   7   5  12      189.02      199.39      6.86 o 
   8   5  12       68.01       61.60      3.91 o 
   9   5  12      172.16      171.69     11.69 o 
  10   5  12       82.78       78.93      6.44 o 
  11   5  12       18.64       21.02      7.50 o 
  12   5  12       12.81       15.90      7.27 o 
  13   5  12        0.25        2.99      3.76 o 
  -8   6  12        0.03       13.86      7.13 o 
  -7   6  12       16.99       21.99      7.83 o 
  -6   6  12      146.82      154.94     18.00 o 
  -5   6  12       11.52       19.63      6.74 o 
  -4   6  12       47.84       55.57     10.02 o 
  -3   6  12        2.55        3.64      3.59 o 
  -2   6  12       17.58       16.66      3.64 o 
  -1   6  12      613.17      634.88     30.22 o 
   0   6  12     1953.18     1898.82    116.62 o 
   1   6  12      131.71      113.14      6.44 o 
   2   6  12      236.45      251.68      7.67 o 
   3   6  12       32.62       84.02     10.13 o 
   4   6  12      591.59      599.45     20.44 o 
   5   6  12      488.85      501.93     22.64 o 
   6   6  12     3089.59     3017.09     49.02 o 
   7   6  12      240.17      235.30      9.54 o 
   8   6  12      249.26      266.46     10.08 o 
   9   6  12       47.03       65.72      5.18 o 
  10   6  12        0.18        3.00      1.87 o 
  11   6  12       15.46        8.61      5.58 o 
  12   6  12       32.83       32.86      9.26 o 
  -8   7  12        8.40        8.16      4.24 o 
  -7   7  12      107.80      134.85     17.97 o 
  -6   7  12        0.50       -3.76      3.76 o 
  -5   7  12       87.96       95.70     13.89 o 
  -4   7  12       10.48        8.21      5.00 o 
  -3   7  12      260.31      248.20     20.49 o 
  -2   7  12      136.00      101.71     12.61 o 
  -1   7  12       34.32       36.49      7.18 o 
   0   7  12       48.96       50.83      8.07 o 
   1   7  12       38.56       48.40      5.93 o 
   2   7  12       38.23       38.98      3.50 o 
   3   7  12       23.44       26.73      2.06 o 
   4   7  12       83.94       85.69      4.87 o 
   5   7  12      432.84      384.35     17.92 o 
   6   7  12     1165.41     1243.32     32.66 o 
   7   7  12        2.72        1.26      1.68 o 
   8   7  12       23.75       25.43      4.16 o 
   9   7  12       49.53       44.63      4.50 o 
  10   7  12       54.94       59.69      5.27 o 
  11   7  12      123.07      134.84      9.36 o 
  -7   8  12        0.19       -4.52      5.19 o 
  -6   8  12       20.88       24.77      7.91 o 
  -5   8  12        0.00        5.11      4.35 o 
  -4   8  12      213.08      212.37     20.52 o 
  -3   8  12      109.76      138.34     16.07 o 
  -2   8  12       17.02       13.48      5.42 o 
  -1   8  12        0.12       -1.50      2.90 o 
   0   8  12      113.43       96.91      7.99 o 
   1   8  12       67.27       73.80      6.63 o 
   2   8  12      721.00      670.39     20.59 o 
   3   8  12     1833.73     1956.77     66.20 o 
   4   8  12      173.97      190.50     17.24 o 
   5   8  12       90.92       91.32      4.83 o 
   6   8  12       32.55       35.28      4.53 o 
   7   8  12       41.81       39.61      9.50 o 
   8   8  12      159.18      165.57     10.92 o 
   9   8  12        0.34        0.73      1.35 o 
  10   8  12       12.42       22.45      3.38 o 
  11   8  12       80.26       80.69     24.38 o 
  12   8  12       10.29       36.41     12.80 o 
  -7   9  12        4.98        4.98      4.44 o 
  -6   9  12       59.08       80.36     14.33 o 
  -5   9  12      169.78      192.59     21.25 o 
  -4   9  12        8.54        8.37      3.90 o 
  -3   9  12       78.64      102.71     14.64 o 
  -2   9  12       56.97       46.30      6.47 o 
  -1   9  12      229.03      156.34     61.61 o 
   0   9  12      200.03      207.92     11.99 o 
   1   9  12      324.09      302.48     30.82 o 
   2   9  12     1065.76      906.91     93.31 o 
   3   9  12      890.11      945.50     43.48 o 
   4   9  12       55.38       64.80     10.71 o 
   5   9  12       21.55       13.51      5.08 o 
   6   9  12       67.74       70.50     11.93 o 
   7   9  12      490.12      501.79     32.37 o 
   8   9  12       44.34       41.31      6.47 o 
   9   9  12       82.01       91.52     11.94 o 
  10   9  12       12.34       14.25      3.60 o 
  11   9  12       84.03       70.79      7.55 o 
  12   9  12        0.69       -0.31      5.14 o 
  -6  10  12        2.12        5.43      4.38 o 
  -5  10  12        3.89        5.39      3.55 o 
  -4  10  12       48.74       44.10      9.63 o 
  -3  10  12       20.20       21.01      7.10 o 
  -2  10  12      103.40       97.40     13.86 o 
  -1  10  12       20.13       11.39      2.98 o 
   0  10  12       41.27       39.40      5.21 o 
   1  10  12       49.21       54.81      5.76 o 
   2  10  12      282.98      300.79     23.94 o 
   3  10  12      273.47      305.20     24.23 o 
   4  10  12       30.66       35.17      8.67 o 
   5  10  12       33.79       49.00     10.19 o 
   6  10  12      196.35      217.83     21.90 o 
   7  10  12       11.39        1.84      4.40 o 
   8  10  12       16.46       14.62      6.65 o 
   9  10  12       39.24       45.06     11.41 o 
  10  10  12        0.09       -1.40      1.84 o 
  11  10  12        3.06        5.84      2.80 o 
  12  10  12       30.42       38.31     12.80 o 
  -6  11  12       22.19       30.31      9.94 o 
  -5  11  12        1.97       -4.23      5.43 o 
  -4  11  12        0.91        8.75      4.94 o 
  -3  11  12       66.37       67.07     12.21 o 
  -2  11  12        0.87        2.09      2.94 o 
  -1  11  12       47.25       44.31      9.09 o 
   0  11  12       54.84       68.46     12.27 o 
   1  11  12      333.66      335.23     11.18 o 
   2  11  12       84.59      104.48     15.00 o 
   3  11  12      401.22      403.71     29.58 o 
   4  11  12        3.18       -2.15      4.61 o 
   5  11  12      230.36      245.98     24.23 o 
   6  11  12       14.93        6.52      3.65 o 
   7  11  12        4.27        5.50      4.91 o 
   8  11  12       90.27      112.25     17.83 o 
   9  11  12       40.42       32.21     10.17 o 
  10  11  12        3.61        0.64      3.52 o 
  11  11  12       16.88       17.26      4.50 o 
  12  11  12        1.22       -1.53      4.32 o 
  -5  12  12      169.41      207.76     24.02 o 
  -4  12  12        0.96       -4.55      4.55 o 
  -3  12  12        0.07        7.54      5.52 o 
  -2  12  12       12.42       13.91      6.60 o 
  -1  12  12        6.06       -2.16      2.92 o 
   0  12  12       46.66       52.13      5.46 o 
   1  12  12       86.12       85.98     13.94 o 
   2  12  12        7.50        6.18      3.59 o 
   3  12  12       88.63      113.73     16.39 o 
   4  12  12       19.99       26.39      8.96 o 
   5  12  12       10.22        3.76      4.60 o 
   6  12  12        7.51        2.09      3.22 o 
   7  12  12        0.46        4.80      5.54 o 
   8  12  12      137.96      148.73     21.44 o 
   9  12  12        7.89        9.69      5.83 o 
  10  12  12        5.92        5.35      5.15 o 
  11  12  12        2.69        0.08      3.35 o 
  -4  13  12        0.00        0.46      4.59 o 
  -3  13  12      168.93      178.34     22.07 o 
  -2  13  12       88.77       86.94     15.19 o 
  -1  13  12        1.77       -5.84      5.84 o 
   0  13  12       15.97        9.27      5.11 o 
   1  13  12       42.16       31.92      9.33 o 
   2  13  12       24.91       18.43      7.46 o 
   3  13  12       85.28       96.35     16.06 o 
   4  13  12      134.51      158.28     21.20 o 
   5  13  12       32.05       49.21     11.81 o 
   6  13  12       19.21       20.23      7.30 o 
   7  13  12       12.11       13.06      6.61 o 
   8  13  12       15.16        8.86      5.30 o 
   9  13  12        0.32       -7.36      7.43 o 
  10  13  12       60.66       63.42     15.70 o 
  11  13  12        6.58        5.04      6.22 o 
  -3  14  12       32.56       18.41      7.22 o 
  -2  14  12      147.00      155.49     21.30 o 
  -1  14  12        5.29        1.85      4.66 o 
   0  14  12       43.05       60.95     13.74 o 
   1  14  12       16.95       15.83      6.62 o 
   2  14  12       20.25       22.07      8.76 o 
   3  14  12        9.10        8.58      5.68 o 
   4  14  12        0.17        1.95      3.86 o 
   5  14  12        2.49        3.87      6.11 o 
   6  14  12        0.36       -4.27      5.82 o 
   7  14  12       21.80       19.71      7.80 o 
   8  14  12        2.69        6.88      5.51 o 
   9  14  12       26.31       30.17     11.98 o 
  10  14  12        0.01       -0.04      6.67 o 
  -2  15  12        0.78        3.15      3.43 o 
  -1  15  12        3.20        2.10      3.75 o 
   0  15  12       51.36       55.59     11.73 o 
   1  15  12        7.53       12.77      6.34 o 
   2  15  12       14.83        6.98      5.67 o 
   3  15  12       52.41       31.81     10.13 o 
   4  15  12        0.56      -10.08     10.08 o 
   5  15  12        3.02        1.19      6.14 o 
   6  15  12        3.29        9.52      6.91 o 
   7  15  12       18.80       26.11     10.68 o 
   8  15  12        2.80       -8.81      8.81 o 
   9  15  12       80.41      110.49     21.91 o 
   0  16  12        9.25       11.95      7.90 o 
   1  16  12        9.19       -2.58      4.29 o 
   2  16  12       20.45       17.44      8.19 o 
   3  16  12       12.51       16.53      6.53 o 
   4  16  12       14.98        4.39      4.92 o 
   5  16  12      111.41      131.66     22.28 o 
   6  16  12        6.77        8.28      5.95 o 
   7  16  12        0.09        6.58      5.94 o 
  -3 -13  13        0.12       -0.98      5.99 o 
  -2 -13  13       13.02       21.05     10.48 o 
  -1 -13  13        0.99       10.52      7.50 o 
   0 -13  13        5.16       13.24     10.04 o 
   1 -13  13        0.10        8.71      7.48 o 
  -5 -12  13        0.64       -5.13      5.13 o 
  -4 -12  13       13.33       12.21      4.45 o 
  -3 -12  13        0.38        6.57      3.40 o 
  -2 -12  13        4.59       -8.17      8.17 o 
  -1 -12  13        0.10       -2.93      6.83 o 
   0 -12  13        7.68       -2.93      6.39 o 
   1 -12  13        7.79        0.30      9.77 o 
   2 -12  13        1.13       16.15     15.17 o 
   3 -12  13        0.15       11.82     11.21 o 
  -6 -11  13        1.75       -2.93      3.86 o 
  -5 -11  13        0.95       -3.06      3.63 o 
  -4 -11  13        3.74        4.67      3.40 o 
  -3 -11  13       16.47       19.88      5.41 o 
  -2 -11  13        4.61       -3.10      5.61 o 
  -1 -11  13       21.97       21.85      9.94 o 
   0 -11  13       20.47       26.09     12.59 o 
   1 -11  13       23.51       26.30     11.32 o 
   2 -11  13        1.52        7.24      9.15 o 
   3 -11  13       32.24       36.89     16.09 o 
   4 -11  13       11.33        6.95     10.11 o 
  -7 -10  13        0.00       -2.89      3.39 o 
  -6 -10  13        4.00        1.12      2.96 o 
  -5 -10  13        0.93        0.01      4.99 o 
  -4 -10  13        0.95       -3.10      4.04 o 
  -3 -10  13       38.32       39.41      6.93 o 
  -2 -10  13        1.89        0.57      3.16 o 
  -1 -10  13        1.06       -3.19      7.86 o 
   0 -10  13       22.42        4.79      5.60 o 
   1 -10  13       85.93       87.53     21.08 o 
   2 -10  13        0.42       13.41     11.65 o 
   3 -10  13       10.52       11.17     12.49 o 
   4 -10  13       97.70       72.19     20.03 o 
   5 -10  13       31.82       18.86      9.69 o 
  -7  -9  13        3.03       17.17      7.25 o 
  -6  -9  13       54.67       77.02     10.34 o 
  -5  -9  13       13.14       10.98      4.30 o 
  -4  -9  13        7.58        5.36      3.23 o 
  -3  -9  13       27.53       22.13      4.93 o 
  -2  -9  13       30.45       26.90      5.52 o 
  -1  -9  13       26.19       19.29      8.56 o 
   0  -9  13        1.74        8.26      9.31 o 
   1  -9  13        3.88       12.58     11.32 o 
   2  -9  13        0.01      -10.55     10.55 o 
   3  -9  13        3.05       -4.20      9.92 o 
   4  -9  13       42.57       27.89     13.39 o 
   5  -9  13       24.47       17.65     10.57 o 
   6  -9  13       41.73       34.64     13.07 o 
  -8  -8  13        6.24       13.22      5.74 o 
  -7  -8  13        0.34        5.05      3.98 o 
  -6  -8  13       21.98       25.85     11.43 o 
  -5  -8  13       30.98       29.37      5.98 o 
  -4  -8  13       15.02        5.93      5.62 o 
  -3  -8  13        3.39        0.86      5.93 o 
  -2  -8  13       15.82       11.43      3.65 o 
  -1  -8  13       32.37       33.34      9.12 o 
   0  -8  13      380.27      419.77     39.52 o 
   1  -8  13       23.88        9.61      6.10 o 
   2  -8  13      388.01      424.66     43.70 o 
   3  -8  13        0.74      -13.49     13.49 o 
   4  -8  13        0.03        3.14      5.52 o 
   5  -8  13        2.51        6.72      7.18 o 
   6  -8  13       11.31       20.07     11.09 o 
   7  -8  13      183.15      203.80     29.71 o 
  -8  -7  13        3.15       -6.68      6.68 o 
  -7  -7  13        9.83       17.25      6.43 o 
  -6  -7  13        0.34       -3.29      3.29 o 
  -5  -7  13        8.37        4.16      5.49 o 
  -4  -7  13       11.68       11.43      3.60 o 
  -3  -7  13        1.93       -1.58      4.17 o 
  -2  -7  13      130.30      166.26     12.47 o 
  -1  -7  13       74.06       77.31      8.29 o 
   0  -7  13       12.13        6.19      5.63 o 
   1  -7  13       13.92       16.72      3.78 o 
   2  -7  13      185.49      181.85     26.48 o 
   3  -7  13        0.26      -10.85     12.02 o 
   4  -7  13       30.93       25.42     12.33 o 
   5  -7  13        7.92        8.35      5.48 o 
   6  -7  13      111.64      120.42     21.86 o 
   7  -7  13        3.91       24.18     12.13 o 
   8  -7  13        7.43       14.59      8.97 o 
  -9  -6  13       29.82       31.23      8.99 o 
  -8  -6  13       10.22        1.88      3.72 o 
  -7  -6  13       22.12       21.34      6.52 o 
  -6  -6  13       10.41        4.28      2.59 o 
  -5  -6  13        2.29        1.24      2.67 o 
  -4  -6  13       38.57       28.31      4.87 o 
  -3  -6  13      142.04      109.01      8.08 o 
  -2  -6  13       13.71       19.09      3.54 o 
  -1  -6  13      495.11      560.95     27.26 o 
   0  -6  13       14.72       16.96      2.89 o 
   1  -6  13      370.76      390.07     38.30 o 
   2  -6  13       16.89       13.35     15.61 o 
   3  -6  13        0.20       -1.82      2.30 o 
   4  -6  13      203.16      227.81     28.21 o 
   5  -6  13      162.10      216.08     27.09 o 
   6  -6  13        4.87        1.56      5.63 o 
   7  -6  13       15.69       41.61     13.76 o 
   8  -6  13       14.29        9.76      8.53 o 
   9  -6  13       11.39        1.83      7.97 o 
  -9  -5  13       11.24        4.54      3.08 o 
  -8  -5  13        0.01       -4.39      4.39 o 
  -7  -5  13       24.17       16.84      5.95 o 
  -6  -5  13       12.53       13.84      5.19 o 
  -5  -5  13      108.41       99.36     14.27 o 
  -4  -5  13      228.47      195.01     13.70 o 
  -3  -5  13       75.87       62.94      7.35 o 
  -2  -5  13       12.19       10.22      3.12 o 
  -1  -5  13        7.90        7.46      3.74 o 
   0  -5  13       18.16       12.83      3.40 o 
   1  -5  13      645.38      662.20     50.18 o 
   2  -5  13       27.21       24.97      3.77 o 
   3  -5  13      148.07      147.70      5.72 o 
   4  -5  13       32.27       36.09      3.76 o 
   5  -5  13       79.33       73.74     15.70 o 
   6  -5  13       16.56       17.29      6.64 o 
   7  -5  13       66.48       66.45     14.83 o 
   8  -5  13      130.59      137.91     22.09 o 
   9  -5  13       43.90       46.12     13.52 o 
  -9  -4  13        0.33       -5.09      5.09 o 
  -8  -4  13       20.35       26.61      7.58 o 
  -7  -4  13        0.68       -1.13      2.20 o 
  -6  -4  13        3.26       -1.67      2.83 o 
  -5  -4  13      175.33      166.98     12.89 o 
  -4  -4  13        2.30        3.29      6.42 o 
  -3  -4  13      126.26      132.45     10.44 o 
  -2  -4  13        4.72        2.85      1.79 o 
  -1  -4  13      876.00      880.72     42.87 o 
   0  -4  13      331.08      316.58     12.88 o 
   1  -4  13        0.23       -0.99      1.40 o 
   2  -4  13      461.79      444.96     12.27 o 
   3  -4  13     1316.79     1229.54     45.67 o 
   4  -4  13      175.46      160.83      4.84 o 
   5  -4  13      114.23      142.76     19.96 o 
   6  -4  13      161.85      203.71     24.91 o 
   7  -4  13       32.25       39.56     12.17 o 
   8  -4  13        0.44       13.07      8.23 o 
   9  -4  13        0.06        6.85      5.87 o 
  10  -4  13        4.88       29.56     12.00 o 
  -9  -3  13        0.86        2.37      4.04 o
[truncated: 226,902 more chars]
